# Supplementary material for: Bis(μ-3,5-difluorobenzoato)bis[(3,5-di­fluorobenzoato)dimethyltin(IV)]
Source: Acta Crystallogr Sect E Struct Rep Online. 2011 Jan 8;67(Pt 2):m148. doi: 10.1107/S1600536810054061 (PMC3051437; doi:10.1107/S1600536810054061)
Supplement: Supplementary file 2 [file e-67-0m148-Isup2.hkl]

# 
# h,k,l, Fc-squared, Fo-squared, sigma(Fo-squared) and status flag 
# 
data_I
_shelx_title ' 100925e in P2/c' 
_shelx_refln_list_code          4 
_shelx_F_calc_maximum      342.42 
_exptl_crystal_F_000       904.00 
_reflns_d_resolution_high  0.8403 
 
loop_ 
 _symmetry_equiv_pos_as_xyz 
 'x, y, z' 
 '-x, y, -z+1/2' 
 '-x, -y, -z' 
 'x, -y, z-1/2' 
 
_cell_length_a    16.4635 
_cell_length_b     7.5836 
_cell_length_c    15.1123 
_cell_angle_alpha  90.000 
_cell_angle_beta  115.680 
_cell_angle_gamma  90.000 
 
_shelx_F_squared_multiplier     1.000 
 
loop_ 
 _refln_index_h 
 _refln_index_k 
 _refln_index_l 
 _refln_F_squared_calc 
 _refln_F_squared_meas 
 _refln_F_squared_sigma 
 _refln_observed_status 
   2   0   0     5315.88     6732.62    341.04 o 
   3   0   0    15446.30    17744.48    892.14 o 
   4   0   0      112.88      165.22     24.14 o 
   5   0   0      989.66     1184.62     78.22 o 
   6   0   0    43949.40    51768.25   2578.53 o 
   9   0   0    17561.89    14885.10    814.39 o 
  10   0   0     3497.58     3289.32    204.53 o 
  11   0   0     3795.20     3914.26    240.59 o 
  12   0   0      715.85      626.93     92.15 o 
  13   0   0      589.17      568.16     65.20 o 
  14   0   0      352.52      280.88     72.41 o 
  15   0   0     1051.27     1004.23     81.02 o 
  16   0   0      537.50      637.32     78.53 o 
  17   0   0     1605.24     1622.59    110.41 o 
   0   1   0       26.69       37.49     19.08 o 
   1   1   0      409.33      399.32     17.73 o 
   2   1   0      208.17      188.36     25.23 o 
   3   1   0      768.81      703.40     29.13 o 
   4   1   0     3142.70     3442.61    118.06 o 
   5   1   0     1971.45     2049.52     71.63 o 
   6   1   0     1237.37     1370.39     53.44 o 
   7   1   0      728.58      650.54     33.23 o 
   8   1   0        7.36       -8.24     11.27 o 
   9   1   0       22.39       14.82     13.21 o 
  10   1   0       18.28       12.02     20.09 o 
  11   1   0       41.59       20.50     30.04 o 
  12   1   0        8.79      -17.67     18.07 o 
  13   1   0        8.87      -30.21     20.14 o 
  14   1   0        7.53      -23.00     36.13 o 
  15   1   0        0.33      -29.08     29.11 o 
  16   1   0       18.93       -0.27     31.63 o 
  17   1   0        0.27      -33.16     36.00 o 
   0   2   0   117253.73    90986.02   2748.23 o 
   1   2   0    43793.13    42429.22   1286.71 o 
   2   2   0      290.30      351.87     22.29 o 
   3   2   0     2320.18     2327.41     70.05 o 
   4   2   0     1703.09     1757.72     56.06 o 
   5   2   0     2007.05     1901.51     60.48 o 
   6   2   0    16742.35    17723.05    468.52 o 
   7   2   0     8275.91     8615.42    235.51 o 
   8   2   0     6684.90     6530.01    182.65 o 
   9   2   0     4223.85     4468.86    152.03 o 
  10   2   0     4428.91     4555.38    136.25 o 
  11   2   0     1681.13     1688.31     67.38 o 
  12   2   0     1356.10     1143.63     64.35 o 
  13   2   0      409.87      417.56     84.77 o 
  14   2   0      117.89       57.53     42.23 o 
  15   2   0      313.55      362.63     50.46 o 
  16   2   0      597.33      638.11     65.22 o 
  17   2   0      925.51      835.13     75.36 o 
   0   3   0     1028.65     1031.42     57.17 o 
   1   3   0     2026.98     2183.15     70.18 o 
   2   3   0       63.65       50.47     12.67 o 
   3   3   0      119.54       57.68     16.86 o 
   4   3   0       78.12       57.50     13.68 o 
   5   3   0       58.35       26.29     12.97 o 
   6   3   0        5.27      -12.74     11.97 o 
   7   3   0      543.77      534.73     31.29 o 
   8   3   0      298.25      287.74     25.91 o 
   9   3   0       75.75       83.72     20.19 o 
  10   3   0       45.85       48.07     19.37 o 
  11   3   0       42.25       -7.61     28.25 o 
  12   3   0       40.10       27.08     26.88 o 
  13   3   0        1.72      -47.82     31.88 o 
  14   3   0       53.79       14.57     29.89 o 
  15   3   0        2.50      -24.43     43.95 o 
  16   3   0       31.81       16.27     50.64 o 
   0   4   0    23016.00    22970.33    894.74 o 
   1   4   0    40498.75    38665.63    926.48 o 
   2   4   0     6069.59     5841.97    153.38 o 
   3   4   0      115.44       91.94     19.80 o 
   4   4   0     1255.44     1190.81     51.78 o 
   5   4   0     4232.63     4096.57    113.23 o 
   6   4   0     5744.92     5434.96    145.45 o 
   7   4   0     7385.21     7237.01    188.59 o 
   8   4   0     7869.74     7929.73    205.76 o 
   9   4   0     3287.08     3014.00    102.85 o 
  10   4   0     2963.71     2988.86    103.71 o 
  11   4   0     1363.33     1252.13    143.67 o 
  12   4   0      986.21      983.05     96.88 o 
  13   4   0        1.89      -13.56     40.50 o 
  14   4   0       65.77        4.87     44.17 o 
  15   4   0      293.46      243.08     64.25 o 
   0   5   0     1564.05     1606.16    181.16 o 
   1   5   0      544.86      482.77     44.03 o 
   2   5   0       53.44       16.33     19.27 o 
   3   5   0      115.75       73.37     21.74 o 
   4   5   0       67.61       49.52     20.59 o 
   5   5   0       52.82        8.03     20.35 o 
   6   5   0      156.13      137.29     26.67 o 
   7   5   0      236.36      267.59     34.26 o 
   8   5   0      427.98      474.61     53.22 o 
   9   5   0      213.55      229.71     43.91 o 
  10   5   0      147.54      152.22     70.93 o 
  11   5   0       97.44       36.40     30.70 o 
  12   5   0       72.71       10.52     43.02 o 
  13   5   0       51.53       16.92     49.77 o 
  14   5   0       35.14      -35.26     49.94 o 
   0   6   0     5457.57     5646.45    370.61 o 
   1   6   0     6060.54     5812.44    268.65 o 
   2   6   0     3791.61     3890.10    131.93 o 
   3   6   0      254.88      282.82     34.94 o 
   4   6   0        6.66      -18.52     20.02 o 
   5   6   0      281.67      231.15     35.38 o 
   6   6   0      899.07      914.44     59.47 o 
   7   6   0     1902.60     1930.82     83.81 o 
   8   6   0     2050.94     2065.89    112.79 o 
   9   6   0     1364.21     1377.26     82.40 o 
  10   6   0      747.27      831.09    131.67 o 
  11   6   0     1006.51     1048.37     77.11 o 
  12   6   0      328.62      244.52     65.15 o 
  13   6   0       27.42      -68.02     50.37 o 
   0   7   0      970.49      968.83    118.48 o 
   1   7   0      578.97      706.35     81.92 o 
   2   7   0      170.42      163.46     50.95 o 
   3   7   0       54.04       30.20     37.78 o 
   4   7   0       75.42       98.24     37.78 o 
   5   7   0        0.99      -31.58     24.84 o 
   6   7   0      119.25      109.05     34.24 o 
   7   7   0      271.09      261.36     50.18 o 
   8   7   0      297.44      308.46     54.73 o 
   9   7   0      244.94      294.76     55.03 o 
  10   7   0      115.79      144.97     47.43 o 
  11   7   0       46.17       33.10     43.42 o 
   0   8   0     1857.64     1939.00    185.16 o 
   1   8   0     1651.86     1750.99    128.21 o 
   2   8   0     1486.43     1461.20    111.35 o 
   3   8   0      284.17      345.99     66.31 o 
   4   8   0      104.41       47.78     43.34 o 
   5   8   0      114.13       85.58     45.43 o 
   6   8   0      321.62      362.92     59.12 o 
   7   8   0      779.43      830.96    105.23 o 
   8   8   0      803.34      971.93    112.30 o 
   0   9   0      227.25      320.43     99.31 o 
   1   9   0      146.66      285.20     70.90 o 
 -17   1   1     1882.51     1873.02     97.15 o 
 -16   1   1     2440.88     2493.73    113.77 o 
 -15   1   1     4006.46     4031.19    158.31 o 
 -14   1   1     2805.38     2603.72     97.94 o 
 -13   1   1      334.48      314.69     42.20 o 
 -12   1   1       71.56       52.98     21.89 o 
 -11   1   1     1763.22     1877.33     70.78 o 
 -10   1   1     1407.19     1463.35     49.72 o 
  -9   1   1     4370.31     4518.43    108.23 o 
  -8   1   1    15187.20    16980.66    372.07 o 
  -7   1   1    33578.43    36432.81    784.92 o 
  -6   1   1    17140.05    18428.93    399.95 o 
  -5   1   1    10859.03    11593.14    252.79 o 
  -4   1   1     4946.17     5210.98    140.53 o 
  -3   1   1      220.00      210.97     11.29 o 
  -2   1   1     3526.10     3428.99     99.43 o 
  -1   1   1    15489.49    16099.79    783.40 o 
   0   1   1    28096.53    27303.85   1480.82 o 
   1   1   1    48500.11    42755.74   1297.31 o 
   2   1   1    35561.98    34789.03   2773.76 o 
   3   1   1     1055.22      979.56     38.73 o 
   4   1   1     6202.82     6904.48    263.95 o 
   5   1   1     2082.65     1925.30     83.83 o 
   6   1   1      908.38      900.99     41.75 o 
   7   1   1     1458.73     1447.12     58.13 o 
   8   1   1     5607.99     5965.17    234.54 o 
   9   1   1     1541.15     1508.25    122.62 o 
  10   1   1     3818.57     3610.91    157.61 o 
  11   1   1     4049.47     4177.11    180.74 o 
  12   1   1     3527.90     3832.65    172.61 o 
  13   1   1     1952.51     1811.46    147.19 o 
  14   1   1      671.24      632.24     61.46 o 
  15   1   1      619.85      468.60     55.67 o 
  16   1   1        2.68      -43.76     29.17 o 
  17   1   1       75.67       47.16     39.43 o 
 -17   2   1       17.55       48.61     60.86 o 
 -16   2   1       34.64       42.43     34.04 o 
 -15   2   1        0.10      -35.88     28.48 o 
 -14   2   1      118.21       87.11     33.61 o 
 -13   2   1       28.90      -32.89     23.35 o 
 -12   2   1       12.88      -30.23     22.09 o 
 -11   2   1       82.17       69.82     17.34 o 
 -10   2   1       25.59        3.45     12.60 o 
  -9   2   1      327.72      301.65     19.87 o 
  -8   2   1       35.62       12.64      9.59 o 
  -7   2   1       16.20        1.76      8.45 o 
  -6   2   1      569.51      551.65     21.24 o 
  -5   2   1       30.80       34.97      7.03 o 
  -4   2   1      164.81      134.91     11.94 o 
  -3   2   1      602.83      581.29     21.96 o 
  -2   2   1    11655.46    12405.57    336.28 o 
  -1   2   1    33151.57    34994.69    928.11 o 
   0   2   1     4784.69     5243.82    199.64 o 
   1   2   1    14224.25    15231.40    469.49 o 
   2   2   1     3880.29     3852.25    128.51 o 
   3   2   1     1659.03     1601.89     56.22 o 
   4   2   1      631.05      701.60     28.69 o 
   5   2   1     1720.66     1939.11     61.84 o 
   6   2   1     1275.49     1344.44     64.43 o 
   7   2   1     3826.00     4348.87    125.48 o 
   8   2   1      304.64      370.90     32.41 o 
   9   2   1       47.42        7.31     16.85 o 
  10   2   1       40.34       32.11     26.90 o 
  11   2   1      158.18       67.76     86.48 o 
  12   2   1        2.42      -35.95     23.96 o 
  13   2   1       18.13        0.49     30.30 o 
  14   2   1      256.99      241.43     42.85 o 
  15   2   1      108.65       24.03     34.91 o 
  16   2   1       41.08        2.08     37.95 o 
 -17   3   1     1314.76     1407.10    139.04 o 
 -16   3   1     2281.89     2474.45    151.73 o 
 -15   3   1     2660.53     2659.80    158.02 o 
 -14   3   1     1728.78     1586.04    111.12 o 
 -13   3   1      914.46      930.86    107.84 o 
 -12   3   1       83.97       39.75     27.44 o 
 -11   3   1      227.84      141.75     33.35 o 
 -10   3   1     2131.37     2101.98     77.02 o 
  -9   3   1     3448.83     3253.91    105.70 o 
  -8   3   1    12361.33    12209.95    319.65 o 
  -7   3   1    15832.10    16671.75    368.43 o 
  -6   3   1    18275.97    18734.54    449.00 o 
  -5   3   1     6544.15     6594.06    167.41 o 
  -4   3   1     5314.63     5296.29    136.62 o 
  -3   3   1        0.70       -9.66      9.45 o 
  -2   3   1     2011.85     1856.98     64.11 o 
  -1   3   1     9256.74     9452.97    262.89 o 
   0   3   1    23574.08    24408.43    652.68 o 
   1   3   1    35269.30    33538.55    893.35 o 
   2   3   1    16379.54    16729.72    520.43 o 
   3   3   1     8982.33     9162.09    295.08 o 
   4   3   1     1390.95     1362.86     53.66 o 
   5   3   1     4379.97     4249.60    135.72 o 
   6   3   1       76.10       87.68     20.60 o 
   7   3   1     1288.55     1252.72     49.03 o 
   8   3   1     1734.49     1674.11     71.53 o 
   9   3   1     3081.39     2894.46    109.07 o 
  10   3   1     2523.09     2335.85    114.87 o 
  11   3   1     3320.13     3247.85    150.22 o 
  12   3   1     2704.81     2689.93    164.89 o 
  13   3   1     1233.45     1297.02     94.24 o 
  14   3   1      792.30      774.17    100.76 o 
  15   3   1      159.06      110.54     40.46 o 
  16   3   1        8.72       -6.11     44.90 o 
 -16   4   1       91.00      124.31     77.65 o 
 -15   4   1       87.67       54.33     51.28 o 
 -14   4   1       32.77      -40.93     42.76 o 
 -13   4   1       55.82      -30.66     55.71 o 
 -12   4   1       35.12       11.47     70.54 o 
 -11   4   1        0.28      -33.63     22.42 o 
 -10   4   1      167.16      126.07     34.30 o 
  -9   4   1       94.82      102.86     29.61 o 
  -8   4   1      673.38      731.36     36.50 o 
  -7   4   1      167.04      164.30     29.73 o 
  -6   4   1      672.25      677.28     34.51 o 
  -5   4   1      657.40      705.80     33.83 o 
  -4   4   1      497.82      440.79     35.34 o 
  -3   4   1      636.15      580.63     36.15 o 
  -2   4   1       17.46      -21.06     14.57 o 
  -1   4   1     1060.69      935.79     42.65 o 
   0   4   1      318.84      309.55     29.82 o 
   1   4   1    10707.41    11086.44    340.73 o 
   2   4   1      755.16      828.33     46.00 o 
   3   4   1       86.35       51.29     20.50 o 
   4   4   1      471.41      562.40     71.99 o 
   5   4   1     1837.84     1855.20     67.91 o 
   6   4   1       43.33       57.60     27.13 o 
   7   4   1      709.66      665.38     39.60 o 
   8   4   1      315.87      384.10     39.84 o 
   9   4   1        0.33      -20.74     19.11 o 
  10   4   1      293.73      256.52     35.74 o 
  11   4   1      246.88      344.71     44.63 o 
  12   4   1       19.67      -31.03     35.06 o 
  13   4   1      327.20      335.08    128.35 o 
  14   4   1       40.26       34.94     45.06 o 
  15   4   1        0.39        0.17     44.85 o 
 -15   5   1      895.34     1150.21    121.08 o 
 -14   5   1      833.97      964.72    109.08 o 
 -13   5   1      325.12      243.51     67.24 o 
 -12   5   1        2.79      -16.50     31.46 o 
 -11   5   1      178.21      167.20     39.42 o 
 -10   5   1      522.09      606.32     58.73 o 
  -9   5   1     2105.23     2161.80    111.54 o 
  -8   5   1     3566.45     3621.10    129.57 o 
  -7   5   1     5645.31     5725.27    181.29 o 
  -6   5   1     4962.93     5072.08    174.58 o 
  -5   5   1     4013.75     4228.14    139.09 o 
  -4   5   1      670.47      580.21     64.54 o 
  -3   5   1       38.92       15.73     16.98 o 
  -2   5   1      623.60      541.63     46.07 o 
  -1   5   1     2102.52     2053.39     75.09 o 
   0   5   1     5972.03     5441.19    166.66 o 
   1   5   1     7345.61     7273.29    215.12 o 
   2   5   1     5356.82     5164.94    160.23 o 
   3   5   1     2254.27     2211.36     82.11 o 
   4   5   1     1470.09     1486.93     63.92 o 
   5   5   1     1085.80      950.92     42.45 o 
   6   5   1       82.69       68.16     19.89 o 
   7   5   1      178.67      149.24     28.40 o 
   8   5   1      619.04      680.30     61.36 o 
   9   5   1     1080.42     1057.22     66.51 o 
  10   5   1     1313.32     1341.20     78.24 o 
  11   5   1     1386.37     1378.37    103.00 o 
  12   5   1     1095.20     1118.70    101.86 o 
  13   5   1      808.21      713.62     95.01 o 
  14   5   1      385.27      302.17     72.88 o 
 -13   6   1       30.78      -40.72     46.46 o 
 -12   6   1        1.93      -43.02     43.20 o 
 -11   6   1       30.38      -23.28     32.45 o 
 -10   6   1       57.04       34.28     34.89 o 
  -9   6   1      155.09      138.86     41.50 o 
  -8   6   1      190.79      172.02     38.73 o 
  -7   6   1      358.26      359.49     43.67 o 
  -6   6   1      141.13      126.34     31.07 o 
  -5   6   1      661.46      733.31     54.04 o 
  -4   6   1       22.54       -2.26     21.25 o 
  -3   6   1       76.01       41.29     22.91 o 
  -2   6   1      243.99      174.52     45.46 o 
  -1   6   1        2.02       -0.99     33.32 o 
   0   6   1      226.70      247.04     48.83 o 
   1   6   1     1803.08     1696.73    107.71 o 
   2   6   1     1735.74     1741.31     73.48 o 
   3   6   1       59.34       11.74     21.00 o 
   4   6   1      346.03      308.17     37.23 o 
   5   6   1      832.35      942.45     56.33 o 
   6   6   1        2.00      -33.45     22.30 o 
   7   6   1       60.45       49.07     32.09 o 
   8   6   1      185.48      145.39     39.87 o 
   9   6   1       67.21      103.79     38.06 o 
  10   6   1       77.97       76.59     39.29 o 
  11   6   1       65.05       52.90     49.27 o 
  12   6   1      178.96      244.49     65.84 o 
 -11   7   1       66.88       70.53     43.97 o 
 -10   7   1      287.78      227.96     51.66 o 
  -9   7   1      889.75      894.72     81.60 o 
  -8   7   1     1723.49     1833.95    100.60 o 
  -7   7   1     2221.42     2176.60     95.22 o 
  -6   7   1     2521.21     2718.21    109.21 o 
  -5   7   1     1725.90     1712.86     95.32 o 
  -4   7   1      553.30      519.22     75.30 o 
  -3   7   1        6.62      -12.03     32.80 o 
  -2   7   1      266.34      150.35     48.88 o 
  -1   7   1     1188.72     1267.83     98.45 o 
   0   7   1     2419.96     2442.28    145.24 o 
   1   7   1     3142.00     3354.80    181.66 o 
   2   7   1     2482.58     2711.31    154.81 o 
   3   7   1     1488.17     1487.32     86.13 o 
   4   7   1      785.63      840.57     72.57 o 
   5   7   1      297.32      288.75     41.68 o 
   6   7   1       29.16      -20.63     27.71 o 
   7   7   1       92.65       34.08     38.63 o 
   8   7   1      402.79      418.28     58.98 o 
   9   7   1      663.79      641.70     87.34 o 
  10   7   1      740.34      797.69    118.99 o 
  -8   8   1      221.19      152.56     72.18 o 
  -7   8   1      268.74      299.80     57.62 o 
  -6   8   1      273.18      379.11     59.62 o 
  -5   8   1      180.00      139.99     65.35 o 
  -4   8   1       22.37       46.49     42.08 o 
  -3   8   1        4.13       -9.95     40.81 o 
  -2   8   1       12.57       -4.67     38.76 o 
  -1   8   1       20.39        9.62     41.47 o 
   0   8   1      264.47      292.27     65.16 o 
   1   8   1      681.86      673.77     85.66 o 
   2   8   1      699.45      744.24     90.34 o 
   3   8   1      188.31      207.37     58.39 o 
   4   8   1      130.64      129.85     49.78 o 
   5   8   1      193.98      205.30     61.42 o 
   6   8   1       20.90       28.14     72.02 o 
   7   8   1       27.04       42.42     52.10 o 
  -1   9   1      188.83      151.93     57.36 o 
   0   9   1      348.84      381.91     78.75 o 
 -18   0   2      166.46      162.36     71.45 o 
 -17   0   2      348.41      303.06     62.42 o 
 -16   0   2     1690.73     1790.99    113.02 o 
 -15   0   2     4532.32     4572.16    211.92 o 
 -14   0   2     8393.55     8166.60    340.10 o 
 -13   0   2     3957.79     3875.94    179.21 o 
 -12   0   2     4118.81     4418.73    195.35 o 
 -11   0   2     1329.18     1317.50     77.09 o 
 -10   0   2      103.45      113.47     21.30 o 
  -9   0   2     4379.81     3997.75    169.74 o 
  -8   0   2     2840.73     2523.72    182.50 o 
  -7   0   2    26874.88    28445.06   1547.98 o 
  -6   0   2    29628.24    31930.57    998.16 o 
  -5   0   2    24065.66    28007.13   1028.71 o 
  -4   0   2    10058.42    11859.08    365.48 o 
  -3   0   2    29223.18    30442.40    921.11 o 
  -2   0   2      283.04      248.91     19.26 o 
  -1   0   2     1007.35      894.24     63.72 o 
   0   0   2    10193.13     9655.99    359.49 o 
   1   0   2    23458.78    28215.06   1404.98 o 
   2   0   2    21837.30    26789.76   1337.06 o 
   3   0   2    36079.75    44714.82   2225.00 o 
   4   0   2    22500.43    27520.78   1380.94 o 
   5   0   2    14397.26    17416.22    886.41 o 
   6   0   2    34283.82    41326.57   2069.31 o 
   7   0   2     5886.44     6375.27    349.53 o 
   8   0   2      473.50      569.89     61.53 o 
   9   0   2      268.48      202.91     49.32 o 
  10   0   2     2557.00     2590.74    173.05 o 
  11   0   2     3295.29     2603.15    177.63 o 
  13   0   2     2038.62     1759.18    143.38 o 
  14   0   2     4864.25     4792.28    303.93 o 
  15   0   2     1057.62      980.85    128.50 o 
  16   0   2      373.01      319.66     94.54 o 
 -18   1   2        1.75      -23.38     35.72 o 
 -17   1   2       11.16       -2.25     32.08 o 
 -16   1   2       29.71       17.38     30.36 o 
 -15   1   2        9.87       11.27     29.11 o 
 -14   1   2      642.81      733.95     61.84 o 
 -13   1   2      159.85      125.68     36.86 o 
 -12   1   2      163.16      187.72     28.86 o 
 -11   1   2       28.63        8.88     13.82 o 
 -10   1   2       85.20       86.24     13.17 o 
  -9   1   2       18.31      -11.16      8.38 o 
  -8   1   2       55.25       38.34      9.37 o 
  -7   1   2      252.05      278.62     16.01 o 
  -6   1   2       29.87       17.09      7.14 o 
  -5   1   2      817.12      827.42     29.20 o 
  -4   1   2     1565.76     1595.39     40.24 o 
  -3   1   2     1038.59     1083.12     36.09 o 
  -2   1   2      106.28       99.58      8.98 o 
  -1   1   2       55.28       51.32     10.16 o 
   0   1   2       14.38        1.67      4.92 o 
   1   1   2      175.55      160.81     11.60 o 
   2   1   2       16.21       16.86      5.15 o 
   3   1   2       92.77       79.30     15.24 o 
   4   1   2      220.98      278.18     30.83 o 
   5   1   2       85.90       60.13     14.09 o 
   6   1   2        6.21      -10.76     10.63 o 
   7   1   2      547.06      533.74     35.53 o 
   8   1   2      246.94      208.20     23.20 o 
   9   1   2       52.72       45.42     23.63 o 
  10   1   2       37.85       34.01     26.30 o 
  11   1   2        7.72       -5.30     25.81 o 
  12   1   2       29.90        5.44     28.42 o 
  13   1   2       39.26       -6.80     32.16 o 
  14   1   2        8.44       15.79     36.04 o 
  15   1   2        0.03       -2.97     33.68 o 
  16   1   2       34.83       -3.79     33.52 o 
 -18   2   2      125.84       59.78     56.48 o 
 -17   2   2      453.96      556.28     83.45 o 
 -16   2   2     1037.25     1143.28    108.18 o 
 -15   2   2     4005.50     4247.32    165.67 o 
 -14   2   2     4043.37     3947.22    152.67 o 
 -13   2   2     3395.72     3487.78    136.28 o 
 -12   2   2     1578.61     1585.03     75.02 o 
 -11   2   2     1080.40      908.60     38.50 o 
 -10   2   2      141.58      130.72     18.00 o 
  -9   2   2      605.45      702.35     27.47 o 
  -8   2   2     4451.29     4807.83    114.80 o 
  -7   2   2     8126.12     8479.59    191.49 o 
  -6   2   2    14464.52    14836.92    325.89 o 
  -5   2   2     5253.74     5299.17    122.02 o 
  -4   2   2     2874.85     2920.96     78.24 o 
  -3   2   2     2991.72     3089.78     92.94 o 
  -2   2   2     2532.65     2542.13    141.65 o 
  -1   2   2     1207.08     1396.89     45.58 o 
   0   2   2     5890.14     6660.62    198.47 o 
   1   2   2        7.32        4.15      7.90 o 
   2   2   2     8904.46     8498.68    267.75 o 
   3   2   2     8175.94     8023.26    218.24 o 
   4   2   2    10801.35    10927.02    301.35 o 
   5   2   2    11992.65    12523.00    383.31 o 
   6   2   2    19792.54    20879.79    643.21 o 
   7   2   2     5855.13     5757.26    189.02 o 
   8   2   2       96.84       67.71     18.49 o 
   9   2   2      276.17      268.88     40.39 o 
  10   2   2      510.71      550.12     56.86 o 
  11   2   2     2946.53     2861.95    136.52 o 
  12   2   2     2221.59     2158.59    130.69 o 
  13   2   2     3354.97     3141.06    152.88 o 
  14   2   2     2498.99     2270.92    242.88 o 
  15   2   2     1406.54     1413.00     81.51 o 
  16   2   2      526.64      552.56     65.74 o 
 -17   3   2       31.26       61.89     55.45 o 
 -16   3   2        0.49       -9.39     44.89 o 
 -15   3   2       55.39       28.66     46.17 o 
 -14   3   2      643.78      677.52     83.51 o 
 -13   3   2       49.54        2.78     37.97 o 
 -12   3   2        0.51      -34.54     23.02 o 
 -11   3   2      102.71       84.70     22.40 o 
 -10   3   2      182.29      133.68     26.30 o 
  -9   3   2       83.08       71.07     16.61 o 
  -8   3   2       67.82       57.25     19.35 o 
  -7   3   2      274.51      302.84     32.58 o 
  -6   3   2     1576.78     1724.67     54.46 o 
  -5   3   2      177.97      193.52     16.69 o 
  -4   3   2        7.16       -5.11      7.80 o 
  -3   3   2      861.99      949.79     40.32 o 
  -2   3   2     1036.05     1077.64     42.87 o 
  -1   3   2       41.48       57.63     20.31 o 
   0   3   2      449.01      474.19     27.15 o 
   1   3   2      372.40      393.13     25.60 o 
   2   3   2      396.85      421.24     28.63 o 
   3   3   2      599.18      676.70     37.47 o 
   4   3   2      416.16      422.44     27.89 o 
   5   3   2      117.85      110.45     21.58 o 
   6   3   2      284.70      275.24     33.21 o 
   7   3   2       85.43       42.69     20.65 o 
   8   3   2        1.96        1.16     18.37 o 
   9   3   2       52.80       18.50     23.61 o 
  10   3   2        0.76      -48.51     32.34 o 
  11   3   2       87.86       39.00     41.74 o 
  12   3   2       56.74       12.08     44.69 o 
  13   3   2      112.97       75.55     51.70 o 
  14   3   2        0.23       -7.05     29.67 o 
  15   3   2       39.46       17.20     32.27 o 
 -16   4   2      946.24     1004.35    208.15 o 
 -15   4   2     2279.00     2409.34    151.45 o 
 -14   4   2     2549.31     2573.94    155.25 o 
 -13   4   2     3135.13     3171.44    173.20 o 
 -12   4   2     2097.38     2133.70    103.14 o 
 -11   4   2      582.00      442.41     63.10 o 
 -10   4   2       65.46        5.67     25.83 o 
  -9   4   2      534.96      592.00     41.97 o 
  -8   4   2     2592.32     2633.41     95.78 o 
  -7   4   2     7772.46     7938.21    203.77 o 
  -6   4   2    10462.00    10661.02    266.59 o 
  -5   4   2     8394.96     8309.53    211.27 o 
  -4   4   2     6748.76     7093.00    209.24 o 
  -3   4   2     2756.10     2740.52     93.06 o 
  -2   4   2     3752.12     3403.18    128.65 o 
  -1   4   2      596.53      606.97     33.01 o 
   0   4   2      721.29      681.19     38.28 o 
   1   4   2      281.51      210.84     23.60 o 
   2   4   2     9347.51     8820.89    289.80 o 
   3   4   2    11127.09    11113.52    360.38 o 
   4   4   2     7054.98     6853.76    232.55 o 
   5   4   2    12278.28    12194.42    335.45 o 
   6   4   2     5029.79     4780.55    144.58 o 
   7   4   2     2636.38     2585.63    103.31 o 
   8   4   2       95.96       75.08     26.21 o 
   9   4   2      732.72      651.95     51.91 o 
  10   4   2     1298.94     1159.91     75.98 o 
  11   4   2     1336.60     1345.21     84.82 o 
  12   4   2     2063.27     2026.70    112.91 o 
  13   4   2     2446.98     2352.71    143.77 o 
  14   4   2     1020.70     1124.53    111.11 o 
 -15   5   2      237.26      232.45     71.21 o 
 -14   5   2      439.44      497.69     81.65 o 
 -13   5   2      267.42      418.87     73.42 o 
 -12   5   2        0.47      -47.83     31.88 o 
 -11   5   2        0.40      -52.51     35.01 o 
 -10   5   2        0.41      -37.57     25.05 o 
  -9   5   2       63.30       54.26     25.53 o 
  -8   5   2       52.32       11.60     22.35 o 
  -7   5   2      578.98      681.46     50.94 o 
  -6   5   2      936.96      929.38     50.59 o 
  -5   5   2      242.11      244.27     30.72 o 
  -4   5   2      101.23       90.09     23.26 o 
  -3   5   2      238.99      197.04     27.37 o 
  -2   5   2      559.34      529.22     45.58 o 
  -1   5   2      111.45       72.04     24.07 o 
   0   5   2      133.93      104.58     22.53 o 
   1   5   2      257.31      290.92     35.97 o 
   2   5   2      416.26      412.48     42.55 o 
   3   5   2      526.12      529.46     55.50 o 
   4   5   2      286.85      277.69     38.36 o 
   5   5   2      521.87      549.68     41.47 o 
   6   5   2      418.99      485.07     39.33 o 
   7   5   2      112.36      126.88     29.82 o 
   8   5   2       11.14       -9.30     23.50 o 
   9   5   2        5.04       -6.99     23.27 o 
  10   5   2       32.68        1.72     55.71 o 
  11   5   2      102.89       82.15     50.19 o 
  12   5   2      180.08       75.76     51.04 o 
  13   5   2       93.00      117.92     55.21 o 
 -13   6   2     1022.66     1238.90     86.83 o 
 -12   6   2      717.93      762.81     75.50 o 
 -11   6   2      119.11      162.42     69.54 o 
 -10   6   2        0.09       -5.46     32.72 o 
  -9   6   2      162.30      114.61     39.53 o 
  -8   6   2      882.11      919.51     63.23 o 
  -7   6   2     2171.83     2190.62     91.28 o 
  -6   6   2     2864.01     3045.32    113.98 o 
  -5   6   2     2313.98     2327.54     93.08 o 
  -4   6   2     1339.28     1456.89     74.23 o 
  -3   6   2     1011.02     1025.17     62.26 o 
  -2   6   2      987.40      931.49     76.36 o 
  -1   6   2      272.48      167.79     62.72 o 
   0   6   2       94.19       61.94     36.22 o 
   1   6   2      197.14      184.93     36.84 o 
   2   6   2      824.20      797.68     49.82 o 
   3   6   2     2865.15     3013.31    109.01 o 
   4   6   2     3328.29     3472.96    122.74 o 
   5   6   2     3040.76     2878.02     93.06 o 
   6   6   2     1890.04     1934.76     82.88 o 
   7   6   2     1026.56     1046.25     72.31 o 
   8   6   2      269.71      207.59     42.48 o 
   9   6   2      130.78       70.10     37.44 o 
  10   6   2      416.91      385.27     55.04 o 
  11   6   2      325.99      364.47     79.03 o 
  12   6   2      974.52      954.01    110.47 o 
 -11   7   2        0.89        4.88     48.58 o 
 -10   7   2        5.03      -10.09     36.48 o 
  -9   7   2       13.22      -44.18     33.29 o 
  -8   7   2      114.01       95.16     35.57 o 
  -7   7   2      333.22      294.14     44.45 o 
  -6   7   2      537.49      650.71     56.05 o 
  -5   7   2      432.76      555.69     77.54 o 
  -4   7   2      268.93      338.86     60.45 o 
  -3   7   2      256.64      270.60     56.86 o 
  -2   7   2      243.39      269.78     58.97 o 
  -1   7   2       36.35      -31.96     37.56 o 
   0   7   2       70.22       34.61     41.00 o 
   1   7   2      345.80      416.66     78.56 o 
   2   7   2      554.14      717.00     82.93 o 
   3   7   2      397.81      333.06    124.97 o 
   4   7   2      267.63      292.80     49.13 o 
   5   7   2      330.28      344.37     47.35 o 
   6   7   2      200.18      254.01     57.76 o 
   7   7   2       45.21       99.67     40.03 o 
   8   7   2        3.73      -44.20     32.87 o 
   9   7   2        5.89      -52.10     38.79 o 
  10   7   2       50.41       33.11     40.45 o 
  -8   8   2      273.39      314.44     73.93 o 
  -7   8   2      758.19      788.39     83.49 o 
  -6   8   2     1234.45     1346.50    108.24 o 
  -5   8   2     1063.76     1161.58    105.98 o 
  -4   8   2      586.78      689.76    118.62 o 
  -3   8   2      608.89      502.21    116.14 o 
  -2   8   2      324.54      291.99     67.87 o 
  -1   8   2       36.67       -6.58     42.33 o 
   0   8   2       70.24       71.01     63.44 o 
   1   8   2      331.55      309.89     67.69 o 
   2   8   2      276.43      328.51     86.00 o 
   3   8   2     1003.39      973.31    101.15 o 
   4   8   2     1676.47     1744.26    123.52 o 
   5   8   2      835.04     1103.70    108.15 o 
   6   8   2      465.70      405.72    105.03 o 
 -18   1   3      270.54      231.30     62.65 o 
 -17   1   3       57.97       34.53     34.41 o 
 -16   1   3       29.76        6.92     31.74 o 
 -15   1   3       97.70       45.58     26.60 o 
 -14   1   3     5020.24     4969.46    156.57 o 
 -13   1   3    13600.04    13557.00    375.09 o 
 -12   1   3     6680.79     6398.10    188.49 o 
 -11   1   3     7371.67     7703.40    196.59 o 
 -10   1   3     3969.13     3795.22     94.84 o 
  -9   1   3     2946.32     3061.38     77.69 o 
  -8   1   3        3.25       -1.73      7.61 o 
  -7   1   3     4268.63     4823.39    113.04 o 
  -6   1   3     5241.37     5894.89    134.44 o 
  -5   1   3    18800.43    21481.62    463.84 o 
  -4   1   3     6878.57     7441.45    209.44 o 
  -3   1   3     5866.14     6477.20    180.02 o 
  -2   1   3    26313.88    28068.35   1525.66 o 
  -1   1   3    27702.00    26501.03    805.55 o 
   0   1   3    26165.96    25721.84    782.97 o 
   1   1   3       13.87       19.63     10.18 o 
   2   1   3        1.94        4.47      6.54 o 
   3   1   3     1825.23     1793.08    156.91 o 
   4   1   3    15957.59    16659.07    456.85 o 
   5   1   3    22796.37    22805.26    841.38 o 
   6   1   3    21543.79    23046.93    690.69 o 
   7   1   3    12210.88    13574.33    742.59 o 
   8   1   3     4634.00     4977.86    259.28 o 
   9   1   3     2013.39     1933.24     97.80 o 
  10   1   3        5.16      -26.53     21.25 o 
  11   1   3      385.80      424.36     53.07 o 
  12   1   3     1855.36     1849.46    103.31 o 
  13   1   3     2074.59     1855.82    106.54 o 
  14   1   3     2063.95     1840.22    108.92 o 
  15   1   3     1433.61     1313.38     90.62 o 
 -18   2   3        0.56      -32.15     48.61 o 
 -17   2   3       14.03        5.02     41.65 o 
 -16   2   3        3.52      -53.71     35.81 o 
 -15   2   3      119.76       81.98     43.06 o 
 -14   2   3      754.68      811.86     59.49 o 
 -13   2   3      292.58      357.61     56.38 o 
 -12   2   3      119.31      155.61     22.29 o 
 -11   2   3       29.74        7.61     20.62 o 
 -10   2   3      366.04      317.38     21.76 o 
  -9   2   3        1.63       -0.09      9.35 o 
  -8   2   3        1.45      -11.60      7.74 o 
  -7   2   3       72.21       65.20     10.47 o 
  -6   2   3      266.26      264.60     22.77 o 
  -5   2   3      141.10      107.77     14.17 o 
  -4   2   3     1298.93     1488.95     68.76 o 
  -3   2   3      153.48      129.48     14.68 o 
  -2   2   3      196.31      198.19     18.31 o 
  -1   2   3        3.49        9.27      5.77 o 
   0   2   3      212.59      193.40     17.70 o 
   1   2   3       86.28       81.84     13.16 o 
   2   2   3        1.46       -7.08      7.43 o 
   3   2   3        1.58      -10.31      6.88 o 
   4   2   3        6.57       -0.43      8.78 o 
   5   2   3      391.70      391.81     23.70 o 
   6   2   3       47.75       56.05     13.45 o 
   7   2   3     1535.08     1508.60     64.71 o 
   8   2   3        2.24       -1.85     20.90 o 
   9   2   3       41.51       20.66     25.18 o 
  10   2   3       76.36       16.19     36.01 o 
  11   2   3        4.52      -39.66     26.44 o 
  12   2   3      185.53      148.33     42.95 o 
  13   2   3       61.54       20.93     36.43 o 
  14   2   3       32.49       28.86     34.84 o 
  15   2   3       58.75       -6.59     37.29 o 
 -17   3   3       12.95      -41.20     45.17 o 
 -16   3   3       13.53      -29.47     42.99 o 
 -15   3   3      563.51      612.48     85.63 o 
 -14   3   3     2958.43     3221.49    172.07 o 
 -13   3   3     7768.24     7890.47    340.94 o 
 -12   3   3     7434.59     8065.43    278.77 o 
 -11   3   3     3519.08     3731.35    200.62 o 
 -10   3   3     4476.24     4819.37    151.58 o 
  -9   3   3     1037.02     1058.13     41.50 o 
  -8   3   3       12.17      -16.14     10.76 o 
  -7   3   3     1640.45     1616.53     52.52 o 
  -6   3   3     7629.70     7564.65    189.40 o 
  -5   3   3     8331.22     8328.78    206.39 o 
  -4   3   3    10950.87    10734.93    300.41 o 
  -3   3   3    10103.56     9765.22    273.83 o 
  -2   3   3    11783.32    11156.05    306.99 o 
  -1   3   3    26042.33    26460.89    708.50 o 
   0   3   3     4512.05     4604.34    134.78 o 
   1   3   3     1066.59     1093.50     48.82 o 
   2   3   3      807.95      730.85     38.24 o 
   3   3   3     3258.26     2999.87    108.94 o 
   4   3   3     8972.33     9015.34    286.05 o 
   5   3   3    15476.96    15261.61    410.39 o 
   6   3   3    14508.68    14653.66    575.25 o 
   7   3   3     6442.83     6190.51    206.83 o 
   8   3   3     4493.36     4462.72    186.00 o 
   9   3   3      634.22      579.50     60.04 o 
  10   3   3       64.61      -11.15     27.65 o 
  11   3   3      564.49      450.91     58.34 o 
  12   3   3     1098.88     1053.44     75.31 o 
  13   3   3     1672.81     1527.59    105.65 o 
  14   3   3     1430.45     1287.14     88.98 o 
 -16   4   3       15.26       24.26     49.92 o 
 -15   4   3       17.84       29.29     51.98 o 
 -14   4   3      688.13      940.11     99.32 o 
 -13   4   3      720.80      691.69     65.17 o 
 -12   4   3        0.57        1.17     28.64 o 
 -11   4   3       23.64        0.51     26.67 o 
 -10   4   3      343.09      370.13     37.61 o 
  -9   4   3      124.47       87.16     24.27 o 
  -8   4   3      111.91       87.74     26.84 o 
  -7   4   3      293.32      247.06     30.66 o 
  -6   4   3      228.72      200.73     27.34 o 
  -5   4   3      641.95      667.74     30.44 o 
  -4   4   3      455.14      439.58     33.51 o 
  -3   4   3      411.53      502.41     38.93 o 
  -2   4   3      310.63      330.07     32.68 o 
  -1   4   3      284.04      246.92     24.42 o 
   0   4   3       16.19        0.95     12.78 o 
   1   4   3      284.49      271.31     31.01 o 
   2   4   3       98.74       72.93     22.34 o 
   3   4   3       32.02      -14.45     16.83 o 
   4   4   3      548.01      471.92     42.60 o 
   5   4   3       76.36       80.08     30.82 o 
   6   4   3      492.39      600.06     40.75 o 
   7   4   3      706.83      749.49     50.66 o 
   8   4   3      280.85      363.18     46.25 o 
   9   4   3       12.81       13.28     27.38 o 
  10   4   3       90.91       78.96     35.66 o 
  11   4   3      110.85      127.89     42.49 o 
  12   4   3       59.32       20.13     35.39 o 
  13   4   3       15.98       29.39     56.76 o 
  14   4   3       28.97       38.16     53.99 o 
 -15   5   3      304.30      253.00     95.25 o 
 -14   5   3     1367.84     1421.33    122.39 o 
 -13   5   3     2127.91     2095.18    107.32 o 
 -12   5   3     3551.02     3773.64    188.78 o 
 -11   5   3     1896.47     2103.14    120.01 o 
 -10   5   3     1452.82     1381.82     83.82 o 
  -9   5   3      670.18      676.27     61.08 o 
  -8   5   3        2.22      -13.46     19.92 o 
  -7   5   3      375.29      325.48     36.13 o 
  -6   5   3     1763.35     1688.05     72.60 o 
  -5   5   3     2631.84     2737.60    100.02 o 
  -4   5   3     3230.01     3206.81    129.76 o 
  -3   5   3     3481.41     3287.72    131.35 o 
  -2   5   3     5160.24     5075.96    284.73 o 
  -1   5   3     5203.06     4855.00    165.79 o 
   0   5   3     2860.22     2897.11     98.39 o 
   1   5   3      577.10      535.41     46.76 o 
   2   5   3       27.16       -3.56     20.29 o 
   3   5   3     1292.94     1196.72     64.12 o 
   4   5   3     2913.26     2910.51    139.11 o 
   5   5   3     5698.34     5586.91    169.98 o 
   6   5   3     4631.33     4474.33    164.03 o 
   7   5   3     3448.37     3359.01    131.54 o 
   8   5   3     1599.03     1442.86     73.62 o 
   9   5   3      674.40      809.38     62.24 o 
  10   5   3        4.56      -39.10     32.31 o 
  11   5   3      104.40       38.35     61.34 o 
  12   5   3      410.31      282.85     87.10 o 
 -14   6   3      286.56      219.57     99.50 o 
 -13   6   3      314.01      400.02     57.81 o 
 -12   6   3      110.64       64.57     40.93 o 
 -11   6   3        1.54      -36.71     32.55 o 
 -10   6   3      211.67      163.10     56.16 o 
  -9   6   3      105.36       75.91     30.59 o 
  -8   6   3       16.43       -6.05     25.48 o 
  -7   6   3       75.71       36.23     27.09 o 
  -6   6   3      236.42      207.14     36.52 o 
  -5   6   3      219.59      170.87     35.34 o 
  -4   6   3      276.08      303.79     41.24 o 
  -3   6   3      276.25      257.83     38.69 o 
  -2   6   3      275.53      325.84     53.83 o 
  -1   6   3      195.29      176.33     45.76 o 
   0   6   3       21.83        9.26     30.49 o 
   1   6   3      128.53       87.46     54.35 o 
   2   6   3       31.16        9.54     32.96 o 
   3   6   3      224.56      203.91     38.98 o 
   4   6   3       51.91       37.13     28.62 o 
   5   6   3      147.73      198.29     32.02 o 
   6   6   3      288.29      391.93     47.61 o 
   7   6   3      409.11      503.32     70.41 o 
   8   6   3      350.40      265.35     80.08 o 
   9   6   3      105.01       58.64     40.50 o 
  10   6   3        0.29      -35.41     44.31 o 
  11   6   3        9.62      -66.92     48.62 o 
 -12   7   3     1323.09     1470.77     95.24 o 
 -11   7   3     1383.63     1475.90    118.73 o 
 -10   7   3      610.49      692.63    116.19 o 
  -9   7   3      216.19      182.18     51.75 o 
  -8   7   3        0.49       -8.30     29.05 o 
  -7   7   3      228.12      188.94     44.77 o 
  -6   7   3      747.98      727.57     67.17 o 
  -5   7   3     1409.41     1437.07    105.50 o 
  -4   7   3     1803.38     1751.53    118.68 o 
  -3   7   3     2202.47     2375.08    144.06 o 
  -2   7   3     2332.18     2436.30    145.62 o 
  -1   7   3     1512.21     1468.06    106.60 o 
   0   7   3      706.91      606.71     76.89 o 
   1   7   3      100.38       65.81     88.48 o 
   2   7   3      122.37       57.18     40.59 o 
   3   7   3      785.71      790.17     87.47 o 
   4   7   3     1853.94     1683.88     92.02 o 
   5   7   3     2132.27     2249.79    120.22 o 
   6   7   3     1686.22     1848.95    102.33 o 
   7   7   3     1183.00     1237.92     82.49 o 
   8   7   3      673.30      812.62     81.75 o 
   9   7   3      141.05      149.76     50.98 o 
  -9   8   3       64.84       20.84     71.40 o 
  -8   8   3        0.04      -14.60     38.17 o 
  -7   8   3       66.35       92.15     54.35 o 
  -6   8   3      200.34      179.77     57.24 o 
  -5   8   3      263.88      202.02     60.70 o 
  -4   8   3      233.45      293.61     65.63 o 
  -3   8   3      276.04      371.41     70.14 o 
  -2   8   3      218.79      360.85     96.59 o 
  -1   8   3       99.07      160.78     55.47 o 
   0   8   3       40.03      -26.55     41.01 o 
   1   8   3       13.59      -37.94     40.18 o 
   2   8   3        0.23      -46.47     57.52 o 
   3   8   3       84.98       38.46     45.69 o 
   4   8   3      153.62      196.08     58.60 o 
   5   8   3      134.07      157.78     87.57 o 
   6   8   3      212.59      396.46    110.18 o 
 -19   0   4     2329.72     2723.92    211.21 o 
 -18   0   4     1755.13     1800.13    116.62 o 
 -17   0   4     1940.36     1835.34    115.09 o 
 -16   0   4       29.73      -47.99     31.99 o 
 -15   0   4     1153.67     1154.84     80.83 o 
 -14   0   4       18.80       70.54     88.43 o 
 -13   0   4    15268.79    14599.58    567.05 o 
 -12   0   4     9099.30     8506.70    282.48 o 
 -11   0   4     8528.54     8576.20    282.89 o 
 -10   0   4     7301.24     7717.92    255.78 o 
  -9   0   4    17003.92    18123.41    567.08 o 
  -8   0   4    14627.14    15512.33    483.91 o 
  -7   0   4      737.27      784.45     40.73 o 
  -6   0   4     9368.40    11357.98    396.83 o 
  -5   0   4        1.76      -11.35      9.16 o 
  -4   0   4    18655.33    18902.06    737.67 o 
  -3   0   4    27938.05    25156.69   1385.43 o 
  -2   0   4    28237.57    25649.98   1408.80 o 
  -1   0   4    32447.98    30316.24   1658.07 o 
   0   0   4    30828.17    28960.70   1063.40 o 
   1   0   4     3289.49     3712.32    446.31 o 
   2   0   4     5276.30     6198.74    255.37 o 
   3   0   4      635.28      635.53     35.99 o 
   4   0   4      316.68      329.85     26.39 o 
   5   0   4     9661.76    11575.66    438.36 o 
   6   0   4     6320.42     7370.84    285.98 o 
   7   0   4    10574.68    12258.10    646.30 o 
   8   0   4     9258.50     9991.99    538.79 o 
   9   0   4     5294.68     5070.45    298.59 o 
  10   0   4     4507.38     4737.14    286.57 o 
  11   0   4     1102.34      931.15     94.25 o 
  12   0   4      399.60      358.30     79.46 o 
  13   0   4      345.45      222.94     66.49 o 
  14   0   4      455.73      533.36     96.06 o 
  15   0   4      809.95      991.82    134.89 o 
 -18   1   4        5.24       12.70     43.36 o 
 -17   1   4        2.57      -42.15     44.45 o 
 -16   1   4        0.13      -38.42     25.61 o 
 -15   1   4       38.35        3.89     23.36 o 
 -14   1   4       59.81       20.97     25.32 o 
 -13   1   4      132.64      145.17     27.52 o 
 -12   1   4      122.11      126.98     20.46 o 
 -11   1   4       32.56       43.50     13.78 o 
 -10   1   4       17.40        4.69     10.40 o 
  -9   1   4       50.38       54.34     12.00 o 
  -8   1   4       41.49       31.09      9.69 o 
  -7   1   4       20.17       16.67      8.90 o 
  -6   1   4      690.41      699.25     25.67 o 
  -5   1   4       26.50       25.60      6.97 o 
  -4   1   4      406.90      426.53     21.76 o 
  -3   1   4      734.70      727.42     34.72 o 
  -2   1   4     2485.66     2618.83    109.35 o 
  -1   1   4     1539.68     1502.10     59.99 o 
   0   1   4     1959.82     2066.45    160.68 o 
   1   1   4        8.40        2.58      6.76 o 
   2   1   4        8.14        3.65      7.43 o 
   3   1   4      146.97      149.96     15.39 o 
   4   1   4       12.43       -0.09      9.29 o 
   5   1   4       40.18       50.49     14.88 o 
   6   1   4       39.18       12.10     19.15 o 
   7   1   4      804.69      781.36     53.83 o 
   8   1   4       62.72       26.04     23.67 o 
   9   1   4      213.82      225.87     39.55 o 
  10   1   4        0.87      -14.82     23.98 o 
  11   1   4       48.30       14.07     30.82 o 
  12   1   4        0.02      -55.20     38.11 o 
  13   1   4       25.90       25.39     35.72 o 
  14   1   4        0.35      -13.83     35.75 o 
  15   1   4        3.37      -22.31     37.54 o 
 -18   2   4     1545.68     1603.47    116.16 o 
 -17   2   4      583.90      708.11     86.99 o 
 -16   2   4      303.27      197.68     57.92 o 
 -15   2   4      295.83      212.40     62.87 o 
 -14   2   4      167.20      203.69     50.88 o 
 -13   2   4     5822.74     5984.54    252.22 o 
 -12   2   4     8928.04     9061.85    230.88 o 
 -11   2   4     3514.94     3674.22     97.55 o 
 -10   2   4     4091.65     4209.74    104.80 o 
  -9   2   4     9237.68     9578.19    218.30 o 
  -8   2   4     8520.51     8375.50    190.93 o 
  -7   2   4       76.16       51.35     14.62 o 
  -6   2   4      356.79      406.99     19.29 o 
  -5   2   4      996.75      850.77     36.08 o 
  -4   2   4      723.32      566.10     33.25 o 
  -3   2   4     8760.80     8496.88    324.17 o 
  -2   2   4     6674.18     6277.65    175.50 o 
  -1   2   4    16305.67    15509.95    489.54 o 
   0   2   4    10978.48    10297.61    321.65 o 
   1   2   4     9257.81     8534.76    284.91 o 
   2   2   4     2379.75     2314.60    149.96 o 
   3   2   4     2766.05     2742.51    175.79 o 
   4   2   4        4.84        8.44     10.61 o 
   5   2   4     1169.93     1334.78    104.33 o 
   6   2   4     5556.37     5501.39    323.28 o 
   7   2   4     6254.95     6239.85    386.19 o 
   8   2   4     6909.79     7328.74    408.48 o 
   9   2   4     5638.40     5605.12    266.92 o 
  10   2   4     4337.98     4095.14    457.85 o 
  11   2   4      838.49      853.89    104.12 o 
  12   2   4        1.88      -37.06     30.93 o 
  13   2   4      264.91      217.17     90.15 o 
  14   2   4      306.66      315.70     57.66 o 
 -18   3   4       36.98       24.47     53.09 o 
 -17   3   4       18.72      -33.25     45.30 o 
 -16   3   4        0.26      -58.82     40.21 o 
 -15   3   4        6.36      -30.75     39.50 o 
 -14   3   4      223.09      267.48     59.73 o 
 -13   3   4      175.48      196.06     38.26 o 
 -12   3   4      688.19      828.08     61.63 o 
 -11   3   4       41.86       22.32     19.60 o 
 -10   3   4       59.56       35.03     18.61 o 
  -9   3   4      111.28      104.28     20.91 o 
  -8   3   4     1322.59     1404.45     58.19 o 
  -7   3   4       48.70       56.82     12.04 o 
  -6   3   4      385.85      374.03     37.73 o 
  -5   3   4       73.99       28.24     18.40 o 
  -4   3   4       18.69        5.88     11.53 o 
  -3   3   4      238.13      250.65     25.81 o 
  -2   3   4      404.64      405.97     22.18 o 
  -1   3   4      124.12       98.55     17.75 o 
   0   3   4      588.80      542.83     31.04 o 
   1   3   4      856.33      814.91     69.94 o 
   2   3   4        8.74      -11.68     10.92 o 
   3   3   4      175.26      167.07     19.82 o 
   4   3   4       38.83       17.81     14.16 o 
   5   3   4        3.66       -7.33     12.56 o 
   6   3   4      217.68      201.42     28.73 o 
   7   3   4      512.57      573.93     53.41 o 
   8   3   4      153.44      250.15     42.48 o 
   9   3   4       54.71       52.77     30.42 o 
  10   3   4       66.20       13.73     47.22 o 
  11   3   4      142.96       72.45     73.88 o 
  12   3   4        4.57      -43.81     30.03 o 
  13   3   4       22.24      -52.14     49.89 o 
  14   3   4        0.72       33.91     37.62 o 
 -17   4   4      450.60      314.69     79.29 o 
 -16   4   4      760.16      924.15    104.44 o 
 -15   4   4       36.86      -45.23     43.39 o 
 -14   4   4      456.21      533.55     79.04 o 
 -13   4   4     1317.43     1344.72    125.82 o 
 -12   4   4     7001.81     7792.45    340.27 o 
 -11   4   4     4221.85     4439.65    275.09 o 
 -10   4   4     3878.38     4023.36    135.65 o 
  -9   4   4     6806.13     7075.40    214.96 o 
  -8   4   4     3822.39     3736.97    125.49 o 
  -7   4   4      886.79      882.97     47.22 o 
  -6   4   4       38.02        2.58     16.42 o 
  -5   4   4     2315.82     2328.18     97.46 o 
  -4   4   4     3252.76     3194.58    124.76 o 
  -3   4   4     6190.09     5912.48    208.59 o 
  -2   4   4    12287.06    12216.89    339.88 o 
  -1   4   4    11281.30    11041.33    309.10 o 
   0   4   4     7318.96     6855.44    228.55 o 
   1   4   4     3819.54     3692.58    134.61 o 
   2   4   4     1016.38      932.87     63.96 o 
   3   4   4       61.74       40.89     23.35 o 
   4   4   4      428.54      389.34     30.47 o 
   5   4   4     1799.95     1637.19     62.71 o 
   6   4   4     4442.48     4198.12    152.56 o 
   7   4   4     3965.59     3885.84    144.21 o 
   8   4   4     3904.26     3844.83    206.66 o 
   9   4   4     3639.78     3555.62    237.49 o 
  10   4   4     1611.05     1608.70    126.45 o 
  11   4   4      220.58      225.81     91.15 o 
  12   4   4        0.22      -49.60     33.07 o 
  13   4   4      235.29      261.88     54.80 o 
 -16   5   4        4.15      -69.74     46.49 o 
 -15   5   4        4.67      -47.16     54.71 o 
 -14   5   4        1.66      -26.07     34.90 o 
 -13   5   4       98.07       48.20     37.31 o 
 -12   5   4      798.69      774.81     72.01 o 
 -11   5   4      194.03      231.27     44.31 o 
 -10   5   4       33.99        2.04     24.48 o 
  -9   5   4      310.35      325.14     38.93 o 
  -8   5   4      550.02      561.90     46.91 o 
  -7   5   4       39.26       22.65     26.08 o 
  -6   5   4      119.60      120.18     28.61 o 
  -5   5   4      168.12      201.18     32.14 o 
  -4   5   4       45.69       44.32     39.00 o 
  -3   5   4      237.35      239.30     39.43 o 
  -2   5   4       76.45       21.14     20.47 o 
  -1   5   4      391.75      449.81     45.47 o 
   0   5   4      714.24      725.53     41.05 o 
   1   5   4      604.43      618.33     50.87 o 
   2   5   4      236.39      219.66     33.31 o 
   3   5   4       25.16      -24.10     20.31 o 
   4   5   4        7.94      -20.12     21.65 o 
   5   5   4        5.77        6.95     23.00 o 
   6   5   4      403.58      425.43     77.95 o 
   7   5   4      520.40      602.64     54.57 o 
   8   5   4      375.08      383.21     47.62 o 
   9   5   4      116.78      117.23     41.67 o 
  10   5   4      222.30      259.37     51.99 o 
  11   5   4       84.36      148.24     46.92 o 
  12   5   4        0.06      -61.15     57.62 o 
 -14   6   4      209.50      122.22     48.01 o 
 -13   6   4      452.99      455.93     96.65 o 
 -12   6   4     1335.34     1306.63     85.04 o 
 -11   6   4     2195.33     2330.18    116.64 o 
 -10   6   4     1226.29     1368.86     74.15 o 
  -9   6   4     1161.92     1221.31     65.98 o 
  -8   6   4      973.50      995.74     72.30 o 
  -7   6   4      533.89      606.44     52.01 o 
  -6   6   4        6.95        5.05     24.27 o 
  -5   6   4      381.93      366.86     45.37 o 
  -4   6   4      774.78      811.94     66.28 o 
  -3   6   4     1228.44     1264.06     70.41 o 
  -2   6   4     3274.93     3351.19    222.32 o 
  -1   6   4     3038.78     3370.38    175.52 o 
   0   6   4     2767.38     2707.34    148.29 o 
   1   6   4     1673.46     1693.84    107.83 o 
   2   6   4      666.45      626.33     56.44 o 
   3   6   4      119.58       50.81     28.09 o 
   4   6   4       11.47        5.29     26.77 o 
   5   6   4      421.59      361.57     45.76 o 
   6   6   4     1049.45     1024.81     67.07 o 
   7   6   4     1597.57     1710.92     75.37 o 
   8   6   4     1497.56     1363.88     98.21 o 
   9   6   4     1629.34     1722.93    158.93 o 
  10   6   4      767.50      874.77    139.47 o 
 -12   7   4      319.11      351.79     59.68 o 
 -11   7   4      288.92      374.61     95.02 o 
 -10   7   4       89.03      107.11     47.02 o 
  -9   7   4      307.36      343.37     68.57 o 
  -8   7   4      289.00      234.54     47.64 o 
  -7   7   4       43.86       26.05     33.34 o 
  -6   7   4       13.31      -26.81     33.84 o 
  -5   7   4      152.28      136.96     47.85 o 
  -4   7   4      242.99      207.25     55.03 o 
  -3   7   4      177.97      198.46     54.18 o 
  -2   7   4      225.23      263.32     79.66 o 
  -1   7   4      371.76      357.50    122.39 o 
   0   7   4      505.34      471.86     71.58 o 
   1   7   4      307.46      258.68     69.02 o 
   2   7   4      101.10       73.02     42.66 o 
   3   7   4        0.24      -41.59     35.02 o 
   4   7   4        1.54      -18.85     39.59 o 
   5   7   4       52.61       50.08     66.30 o 
   6   7   4      273.44      509.98    109.90 o 
   7   7   4      319.59      532.86    116.33 o 
   8   7   4      174.29      154.07     54.25 o 
  -9   8   4      350.06      625.22    161.89 o 
  -8   8   4      448.75      429.85    106.84 o 
  -7   8   4      272.76      203.90     62.26 o 
  -6   8   4       12.69       11.55     45.22 o 
  -5   8   4      115.27      111.45     53.93 o 
  -4   8   4      423.19      358.36     72.67 o 
  -3   8   4      775.59      815.77     96.45 o 
  -2   8   4     1145.35     1173.83     99.59 o 
  -1   8   4     1174.39     1386.03    115.16 o 
   0   8   4     1034.29     1120.95    104.14 o 
   1   8   4      520.21      720.88     90.05 o 
   2   8   4       83.32       57.77     47.74 o 
   3   8   4        2.82      -38.40     39.30 o 
   4   8   4       51.09       31.58     75.17 o 
   5   8   4      197.07      156.83     79.85 o 
 -19   1   5     1021.41     1035.54    108.72 o 
 -18   1   5     1423.44     1407.44    102.23 o 
 -17   1   5     1272.65     1244.69     94.90 o 
 -16   1   5     2153.52     2190.43    128.60 o 
 -15   1   5      735.30      750.59     53.23 o 
 -14   1   5      184.97      147.33     28.16 o 
 -13   1   5      747.75      739.98     40.71 o 
 -12   1   5      324.79      281.00     24.52 o 
 -11   1   5     3772.27     4061.47    103.65 o 
 -10   1   5     3308.86     3311.80     86.50 o 
  -9   1   5     7041.25     7176.42    167.98 o 
  -8   1   5     9946.55    10395.08    234.80 o 
  -7   1   5    38968.94    41912.84    902.45 o 
  -6   1   5    10315.33    11277.72    252.02 o 
  -5   1   5       46.24       47.28     17.45 o 
  -4   1   5      115.80       99.47     18.14 o 
  -3   1   5        3.23        1.75      9.08 o 
  -2   1   5     7369.13     7854.42    249.50 o 
  -1   1   5    13870.34    14129.89    479.79 o 
   0   1   5    11637.94    11719.28    367.31 o 
   1   1   5    12667.86    13359.93   1097.07 o 
   2   1   5    16317.92    17596.93   1245.84 o 
   3   1   5    11877.43    12471.50    745.75 o 
   4   1   5     4813.72     5107.82    243.31 o 
   5   1   5      282.08      290.14     36.90 o 
   6   1   5       25.26       19.47     14.23 o 
   7   1   5     2672.71     2466.97    158.55 o 
   8   1   5     6227.39     6494.85    261.61 o 
   9   1   5     6206.03     6742.98    879.78 o 
  10   1   5     4239.93     4080.12    182.62 o 
  11   1   5     3820.09     3431.77    273.07 o 
  12   1   5     1771.60     1691.27    101.68 o 
  13   1   5       72.65      104.41     44.10 o 
  14   1   5        1.90        2.97     36.22 o 
 -18   2   5        5.03      -33.87     46.49 o 
 -17   2   5      129.87      115.86     49.55 o 
 -16   2   5       14.75       -1.32     41.91 o 
 -15   2   5      246.24      230.26     81.42 o 
 -14   2   5     1959.24     1909.43    115.60 o 
 -13   2   5      407.80      387.77     46.19 o 
 -12   2   5      115.19       75.60     20.42 o 
 -11   2   5        3.11      -17.15     11.44 o 
 -10   2   5      288.87      287.16     28.90 o 
  -9   2   5      141.48      133.59     18.22 o 
  -8   2   5      984.30     1043.30     34.94 o 
  -7   2   5     2081.03     2163.49     63.52 o 
  -6   2   5     1157.72     1319.40     51.15 o 
  -5   2   5      323.05      313.22     24.56 o 
  -4   2   5       18.87        3.81     10.40 o 
  -3   2   5        4.51       -3.53      6.20 o 
  -2   2   5      712.37      803.43     32.03 o 
  -1   2   5      332.50      291.37     25.37 o 
   0   2   5     1729.72     1738.86     65.91 o 
   1   2   5       62.79       86.83     15.13 o 
   2   2   5        1.84      -13.10      8.73 o 
   3   2   5      145.13      162.52     34.19 o 
   4   2   5      163.81      154.88     20.97 o 
   5   2   5        3.14       -5.25     15.16 o 
   6   2   5        1.85       -9.95     17.63 o 
   7   2   5       62.63       78.36     29.62 o 
   8   2   5        2.64       11.23     25.95 o 
   9   2   5        6.21        2.73     44.36 o 
  10   2   5      101.82       93.97     36.66 o 
  11   2   5      127.18      163.43     42.22 o 
  12   2   5        8.67      -18.00     32.10 o 
  13   2   5        0.04        0.82     35.61 o 
  14   2   5        0.78      -35.23     38.19 o 
 -18   3   5      890.45     1022.22    116.25 o 
 -17   3   5     1541.50     1708.16    121.55 o 
 -16   3   5      939.70     1054.94    106.80 o 
 -15   3   5      827.51      908.42     96.99 o 
 -14   3   5      304.40      304.39     65.54 o 
 -13   3   5       66.77       53.39     32.14 o 
 -12   3   5      224.02      214.09     36.07 o 
 -11   3   5     2016.49     1848.46     74.13 o 
 -10   3   5     4423.23     4645.20    170.47 o 
  -9   3   5     3148.29     2895.79    138.92 o 
  -8   3   5    14300.31    14364.34    401.52 o 
  -7   3   5    12784.98    12694.85    355.90 o 
  -6   3   5     9047.32     8718.13    250.53 o 
  -5   3   5      580.39      478.02     36.02 o 
  -4   3   5        3.10      -11.47     12.48 o 
  -3   3   5      957.28      868.77     46.13 o 
  -2   3   5     3823.87     3578.49    108.16 o 
  -1   3   5    11608.01    10321.47    423.48 o 
   0   3   5     9176.37     8315.58    274.95 o 
   1   3   5    10675.54    10075.70    386.89 o 
   2   3   5     9161.79     9026.05    291.08 o 
   3   3   5     7016.27     7641.24    398.96 o 
   4   3   5     2014.51     2029.46    116.57 o 
   5   3   5      661.29      615.87     44.71 o 
   6   3   5      210.08      294.54     50.83 o 
   7   3   5     1720.28     1804.75    155.65 o 
   8   3   5     4337.72     4460.16    622.69 o 
   9   3   5     3909.43     4093.60    446.16 o 
  10   3   5     3602.07     3547.23    244.59 o 
  11   3   5     2562.38     2489.88    257.61 o 
  12   3   5      816.98      830.13    174.67 o 
  13   3   5      118.45      148.05     48.41 o 
 -17   4   5       88.62       21.67     53.81 o 
 -16   4   5        3.69      -45.39     44.72 o 
 -15   4   5       35.70      -39.07     42.29 o 
 -14   4   5      306.81      237.27     46.24 o 
 -13   4   5       45.74       -5.25     30.51 o 
 -12   4   5     1013.29     1104.64     70.62 o 
 -11   4   5      232.78      204.35     33.19 o 
 -10   4   5       60.42       27.05     21.35 o 
  -9   4   5      110.74      107.54     25.73 o 
  -8   4   5     1586.77     1643.78     69.75 o 
  -7   4   5      927.53      965.30     51.34 o 
  -6   4   5       17.43        5.43     16.66 o 
  -5   4   5      201.68      156.73     28.59 o 
  -4   4   5      244.33      185.66     38.21 o 
  -3   4   5      434.33      426.30     38.47 o 
  -2   4   5      204.91      197.19     27.06 o 
  -1   4   5      500.97      467.11     26.41 o 
   0   4   5     1283.02     1289.20     59.45 o 
   1   4   5      598.27      536.87     37.01 o 
   2   4   5       51.33       23.91     23.31 o 
   3   4   5      276.64      278.68     30.83 o 
   4   4   5       44.41       36.83     18.25 o 
   5   4   5       11.17       -4.94     21.12 o 
   6   4   5      198.98      155.39     31.57 o 
   7   4   5       85.37       91.17     29.61 o 
   8   4   5        7.48       11.34     28.86 o 
   9   4   5      108.37      112.62     41.82 o 
  10   4   5      209.98      228.82     50.58 o 
  11   4   5      200.79      191.59     65.87 o 
  12   4   5       45.04       44.99     41.17 o 
 -16   5   5      417.15      414.32     99.97 o 
 -15   5   5      398.29      422.01     82.39 o 
 -14   5   5      297.81      326.43     54.48 o 
 -13   5   5        0.78      -46.76     31.17 o 
 -12   5   5       17.93        6.87     31.81 o 
 -11   5   5      636.93      687.35     55.52 o 
 -10   5   5     1136.75     1147.04     61.31 o 
  -9   5   5     2393.42     2577.63    100.86 o 
  -8   5   5     4551.71     4866.73    161.46 o 
  -7   5   5     4531.25     4637.07    153.77 o 
  -6   5   5     3083.08     3147.78    131.03 o 
  -5   5   5     1371.11     1434.11     74.29 o 
  -4   5   5        0.12      -25.96     17.67 o 
  -3   5   5      145.10      115.12     41.14 o 
  -2   5   5     1087.50     1114.30     61.21 o 
  -1   5   5     2434.74     2354.74    101.96 o 
   0   5   5     4699.96     4718.44    170.66 o 
   1   5   5     3993.43     3765.81    142.77 o 
   2   5   5     4232.87     4047.64    151.40 o 
   3   5   5     2897.98     2585.73    106.84 o 
   4   5   5     1424.84     1253.78     56.53 o 
   5   5   5      483.39      518.63     49.14 o 
   6   5   5       80.09       46.99     27.75 o 
   7   5   5      924.87      909.43     58.24 o 
   8   5   5     1265.11     1024.43     76.37 o 
   9   5   5     2017.52     1912.55    111.60 o 
  10   5   5     2097.84     1910.20    114.42 o 
  11   5   5     1097.16     1006.68     86.39 o 
 -14   6   5       59.24       67.23     42.04 o 
 -13   6   5       54.59       15.46     38.75 o 
 -12   6   5      208.96      238.32     54.87 o 
 -11   6   5      519.64      678.57     70.18 o 
 -10   6   5        1.05      -25.09     25.94 o 
  -9   6   5      234.00      241.34     38.54 o 
  -8   6   5      697.01      761.29     58.78 o 
  -7   6   5      504.70      622.26     60.40 o 
  -6   6   5      143.36      133.79     35.51 o 
  -5   6   5        1.99      -36.71     25.70 o 
  -4   6   5        1.19        7.94     28.39 o 
  -3   6   5        0.37      -16.79     44.84 o 
  -2   6   5       82.19       49.51     53.23 o 
  -1   6   5      495.87      539.36     97.59 o 
   0   6   5      532.62      533.45     97.21 o 
   1   6   5      351.06      414.68     90.15 o 
   2   6   5      290.88      302.34     59.89 o 
   3   6   5       85.70       68.49     43.81 o 
   4   6   5      174.60      160.95     36.99 o 
   5   6   5        4.69        0.23     27.67 o 
   6   6   5       90.70       99.35     33.99 o 
   7   6   5        6.76       -4.73     27.01 o 
   8   6   5       24.34       31.99     33.53 o 
   9   6   5       83.40       98.35     79.94 o 
 -12   7   5       66.03       15.82     42.87 o 
 -11   7   5      204.78      210.56     53.54 o 
 -10   7   5      774.16      938.99     75.02 o 
  -9   7   5     1433.85     1628.05     84.49 o 
  -8   7   5     1767.30     2124.45    170.43 o 
  -7   7   5     1657.02     1762.24    170.71 o 
  -6   7   5     1169.69     1465.28    207.68 o 
  -5   7   5      384.16      290.67     88.72 o 
  -4   7   5        5.56       10.78     57.71 o 
  -3   7   5      280.47      240.80     56.12 o 
  -2   7   5      634.24      676.92    103.36 o 
  -1   7   5     1543.33     1744.24    117.98 o 
   0   7   5     1991.02     1998.53    187.36 o 
   1   7   5     1730.83     1734.76    170.85 o 
   2   7   5     1234.11     1052.02    129.55 o 
   3   7   5      811.36     1588.88    955.91 o 
   4   7   5      504.21      472.49    104.84 o 
   5   7   5       29.59       37.12     38.08 o 
   6   7   5      161.50      132.41     73.74 o 
   7   7   5      415.67      359.83    103.69 o 
  -8   8   5      325.37      550.76    287.19 o 
  -7   8   5      262.33      373.52    170.42 o 
  -6   8   5      131.61      124.89    186.59 o 
  -5   8   5        3.65      -55.17     95.87 o 
  -4   8   5       26.16      -44.36     61.15 o 
  -3   8   5        4.80      -10.30     60.29 o 
  -2   8   5       94.51       84.14     74.79 o 
  -1   8   5      343.42      377.38    102.17 o 
   0   8   5      342.01      428.23    105.51 o 
   1   8   5      314.59      243.26     89.77 o 
   2   8   5      166.88      221.22     91.39 o 
   3   8   5       92.03      150.15     85.38 o 
   4   8   5       37.94      -22.80     63.06 o 
 -18   0   6      728.47      805.90    130.02 o 
 -17   0   6      429.55      471.70     97.16 o 
 -16   0   6     4140.46     4573.14    211.93 o 
 -15   0   6      703.59      577.10    121.01 o 
 -14   0   6     8342.38     8242.72    339.75 o 
 -13   0   6     8192.21     8594.09    330.92 o 
 -12   0   6     1134.47     1066.17     59.31 o 
 -11   0   6     2096.48     2264.42     95.13 o 
 -10   0   6     1170.00     1378.35     65.90 o 
  -9   0   6     4674.35     4481.03    159.58 o 
  -8   0   6     9586.03     9690.52    316.10 o 
  -7   0   6    60620.44    65258.32   1986.92 o 
  -6   0   6    26678.02    29558.52   1152.57 o 
  -5   0   6    35001.09    35365.74   1782.18 o 
  -4   0   6     7593.13     7481.47    446.64 o 
  -3   0   6     3272.47     3345.42    219.79 o 
  -2   0   6     3020.30     3530.20    226.85 o 
  -1   0   6     6439.83     7200.59    283.93 o 
   0   0   6     7528.24     7553.06    295.89 o 
   1   0   6    41727.90    45664.18   2053.19 o 
   2   0   6    10477.30    12527.97    476.50 o 
   3   0   6     9843.78     9920.06    526.68 o 
   4   0   6    10902.20    12940.56    492.88 o 
   5   0   6     1784.42     1954.79     91.87 o 
   6   0   6      944.35      991.06     88.24 o 
   7   0   6      625.13      732.16     78.03 o 
   8   0   6     1164.74     1222.68    107.13 o 
   9   0   6      108.90       96.54     52.75 o 
  10   0   6     2838.48     2842.30    197.37 o 
  11   0   6     2465.33     2181.12    167.61 o 
  12   0   6     2057.39     1871.56    154.16 o 
  13   0   6     1015.52      934.68    128.78 o 
 -19   1   6        0.22        0.92     49.91 o 
 -18   1   6       42.26       15.08     44.27 o 
 -17   1   6        0.19      -34.48     33.18 o 
 -16   1   6        6.51       14.19     36.83 o 
 -15   1   6       80.14       52.48     31.67 o 
 -14   1   6        0.03      -32.51     22.24 o 
 -13   1   6       71.14       26.48     19.62 o 
 -12   1   6      156.52      126.85     21.18 o 
 -11   1   6      441.20      428.82     28.78 o 
 -10   1   6      376.38      354.41     25.07 o 
  -9   1   6     1085.02     1105.73     38.83 o 
  -8   1   6      122.05      115.01     15.97 o 
  -7   1   6        0.79      -15.65     10.44 o 
  -6   1   6     1000.46     1025.32     70.06 o 
  -5   1   6      155.38      102.12     21.89 o 
  -4   1   6       24.52       18.38     12.60 o 
  -3   1   6       88.66       77.71     14.85 o 
  -2   1   6      130.15      137.22     27.78 o 
  -1   1   6       54.09       25.28     12.19 o 
   0   1   6      636.24      596.53     33.09 o 
   1   1   6       73.01       72.55     14.72 o 
   2   1   6       94.73       92.99     18.40 o 
   3   1   6      144.37      189.93     28.49 o 
   4   1   6        1.36       -2.60     10.46 o 
   5   1   6       87.43      114.09     20.83 o 
   6   1   6      103.10       41.13     25.23 o 
   7   1   6      129.01      150.92     34.28 o 
   8   1   6        0.35      -22.68     24.98 o 
   9   1   6       55.88        8.73     29.18 o 
  10   1   6        6.03      -23.79     27.20 o 
  11   1   6        0.64      -46.08     30.72 o 
  12   1   6       59.31       26.72     34.13 o 
  13   1   6        0.18       -4.60     35.08 o 
 -19   2   6      135.84      164.12     67.12 o 
 -18   2   6      312.01      293.97     68.05 o 
 -17   2   6      688.59      745.85    137.27 o 
 -16   2   6      843.43      880.32     92.82 o 
 -15   2   6     2010.34     1976.67    296.73 o 
 -14   2   6     2865.19     2859.03    122.37 o 
 -13   2   6     6044.04     6042.88    271.83 o 
 -12   2   6     2039.50     1895.02     67.26 o 
 -11   2   6      785.26      784.59     38.38 o 
 -10   2   6       32.15       35.57     15.43 o 
  -9   2   6     1415.02     1395.00     69.42 o 
  -8   2   6     8444.23     8100.22    203.22 o 
  -7   2   6    18170.25    18672.00    510.97 o 
  -6   2   6    27508.69    28156.87   1012.67 o 
  -5   2   6    13007.74    13521.29    440.20 o 
  -4   2   6    10542.86    11588.94    362.79 o 
  -3   2   6     2457.95     2707.86     84.14 o 
  -2   2   6        0.39      -13.04      8.69 o 
  -1   2   6      375.12      345.02     24.25 o 
   0   2   6     6584.29     6711.47    261.91 o 
   1   2   6    13677.75    13479.21    536.68 o 
   2   2   6    10390.27    10947.13    826.85 o 
   3   2   6     9751.28     9949.23   1156.65 o 
   4   2   6     7422.86     7704.63    776.48 o 
   5   2   6     4387.12     4243.67    350.02 o 
   6   2   6      983.99      965.50     56.42 o 
   7   2   6      196.46      195.23     40.01 o 
   8   2   6       66.66       71.05     31.28 o 
   9   2   6      531.86      532.06    103.31 o 
  10   2   6     1391.87     1413.12    106.70 o 
  11   2   6     2318.85     2296.23    264.20 o 
  12   2   6     1883.37     1759.56    107.10 o 
  13   2   6     1036.72     1049.61     89.42 o 
 -18   3   6       10.12       -1.45     45.74 o 
 -17   3   6       11.14      -66.18     44.12 o 
 -16   3   6       12.35      -18.59     41.35 o 
 -15   3   6      459.49      560.42     78.16 o 
 -14   3   6       12.87      -17.71     28.65 o 
 -13   3   6        2.75      -12.12     28.30 o 
 -12   3   6      109.38       69.60     25.13 o 
 -11   3   6        1.01      -24.58     16.86 o 
 -10   3   6        6.31      -16.44     15.16 o 
  -9   3   6      358.96      368.12     34.16 o 
  -8   3   6      104.10      122.62     22.14 o 
  -7   3   6       60.06       26.26     21.03 o 
  -6   3   6     2527.73     2740.75    108.93 o 
  -5   3   6       69.38       56.09     18.16 o 
  -4   3   6       82.12       81.20     18.75 o 
  -3   3   6       50.40       44.44     11.85 o 
  -2   3   6       10.45       -0.11     11.40 o 
  -1   3   6      417.32      394.99     36.91 o 
   0   3   6      357.67      305.95     27.79 o 
   1   3   6        2.45       -5.73     12.93 o 
   2   3   6      276.30      314.06     36.02 o 
   3   3   6       83.74       95.04     26.57 o 
   4   3   6      278.01      364.98     56.32 o 
   5   3   6        0.78       -5.42     18.41 o 
   6   3   6       16.16        0.94     20.57 o 
   7   3   6      366.00      383.26     53.26 o 
   8   3   6        8.14       10.52     30.36 o 
   9   3   6      123.39      190.13     65.54 o 
  10   3   6        0.19        5.58     47.75 o 
  11   3   6       45.90       52.07     40.08 o 
  12   3   6       47.26      -11.83     37.53 o 
 -17   4   6      701.18      703.37     99.85 o 
 -16   4   6      509.49      587.46     88.27 o 
 -15   4   6     2732.71     3033.87    203.98 o 
 -14   4   6     2300.07     2401.79    130.38 o 
 -13   4   6     2049.84     2120.62    132.15 o 
 -12   4   6     3131.81     3321.32    176.27 o 
 -11   4   6        6.44      -27.27     18.18 o 
 -10   4   6       60.75       27.74     21.83 o 
  -9   4   6     2224.72     2296.91    123.96 o 
  -8   4   6     8416.97     8587.82    255.14 o 
  -7   4   6     9622.96     9493.78    277.59 o 
  -6   4   6    16007.28    15642.99    513.90 o 
  -5   4   6    10642.91    10115.66    341.95 o 
  -4   4   6     3661.37     3287.28    128.22 o 
  -3   4   6      298.68      262.37     31.98 o 
  -2   4   6        1.99        4.66     13.30 o 
  -1   4   6     2023.01     1767.63     74.27 o 
   0   4   6     7499.73     7033.85    235.12 o 
   1   4   6     5436.28     4862.79    169.60 o 
   2   4   6     9161.04     8461.84    279.13 o 
   3   4   6     5362.44     5347.07    222.39 o 
   4   4   6     3041.20     2969.40    213.61 o 
   5   4   6     2590.82     2453.50    176.96 o 
   6   4   6        2.06        3.38     22.84 o 
   7   4   6       13.55       -4.96     34.06 o 
   8   4   6      206.84      176.54     46.93 o 
   9   4   6      883.54      872.59    100.88 o 
  10   4   6      759.36      870.85     77.54 o 
  11   4   6     1285.50     1252.70    117.34 o 
 -16   5   6      102.31      110.73     63.05 o 
 -15   5   6      201.47      216.61     53.00 o 
 -14   5   6       87.80       45.23     38.90 o 
 -13   5   6        0.92      -47.75     31.84 o 
 -12   5   6       20.19        9.32     29.94 o 
 -11   5   6        6.45      -33.43     22.29 o 
 -10   5   6      160.21      165.59     33.23 o 
  -9   5   6       97.07      103.48     28.46 o 
  -8   5   6      160.75      117.07     36.37 o 
  -7   5   6      409.05      494.74     50.22 o 
  -6   5   6      655.50      674.29     56.62 o 
  -5   5   6      537.19      679.06     53.13 o 
  -4   5   6       90.43      100.50     28.09 o 
  -3   5   6       74.90       73.20     26.02 o 
  -2   5   6        6.68       -8.11     19.06 o 
  -1   5   6      243.04      278.57     46.16 o 
   0   5   6       83.64       76.76     30.73 o 
   1   5   6      141.39      134.50     28.86 o 
   2   5   6      210.44      222.66     33.05 o 
   3   5   6      527.40      533.78     44.44 o 
   4   5   6      195.17      152.06     33.50 o 
   5   5   6        3.47      -16.92     23.62 o 
   6   5   6      106.23       85.59     31.33 o 
   7   5   6      124.40      106.62     34.01 o 
   8   5   6        0.48      -17.14     32.21 o 
   9   5   6       36.42       21.39     36.69 o 
  10   5   6       89.64      144.66     54.79 o 
 -14   6   6      940.73     1125.47     90.61 o 
 -13   6   6      497.11      637.26     74.58 o 
 -12   6   6      697.01      625.72     72.28 o 
 -11   6   6      242.34      280.77     44.84 o 
 -10   6   6       67.94       51.29     34.31 o 
  -9   6   6      700.70      732.00     61.38 o 
  -8   6   6     1890.43     1986.99    101.66 o 
  -7   6   6     2589.53     2620.61    121.41 o 
  -6   6   6     3571.40     3658.70    154.72 o 
  -5   6   6     4330.96     4670.68    185.27 o 
  -4   6   6     1200.07     1171.89     98.67 o 
  -3   6   6      369.37      436.33     65.67 o 
  -2   6   6      178.41      201.66    101.31 o 
  -1   6   6      324.59      359.36     58.95 o 
   0   6   6     1232.21     1229.55    213.59 o 
   1   6   6     1807.75     2128.63    128.09 o 
   2   6   6     2569.39     2548.45    398.51 o 
   3   6   6     2338.95     2357.58    182.40 o 
   4   6   6     2125.44     2046.33    120.11 o 
   5   6   6      725.69      661.48     71.34 o 
   6   6   6      114.20       92.51     39.43 o 
   7   6   6       25.30        7.71     30.39 o 
   8   6   6       81.56       48.38     44.05 o 
 -12   7   6       11.29       -9.43     42.42 o 
 -11   7   6        0.70      -17.61     38.84 o 
 -10   7   6       73.75       54.76     41.38 o 
  -9   7   6      103.72       94.15     40.83 o 
  -8   7   6      209.00      265.92     51.80 o 
  -7   7   6      429.15      518.70     87.91 o 
  -6   7   6      402.42      603.79     92.96 o 
  -5   7   6      431.65      652.19    275.07 o 
  -4   7   6      171.10      320.20    104.65 o 
  -3   7   6        1.31       18.43     68.21 o 
  -2   7   6       46.78        3.11     44.34 o 
  -1   7   6      122.06       87.28    194.56 o 
   0   7   6      152.52      211.47     65.31 o 
   1   7   6      140.85      216.65     81.56 o 
   2   7   6      264.03      437.67    175.96 o 
   3   7   6      269.20      350.10     94.06 o 
   4   7   6       37.59       -0.24     46.74 o 
   5   7   6       25.57       34.42     42.70 o 
   6   7   6       63.52       43.12     62.67 o 
  -8   8   6      727.21      911.23    387.26 o 
  -7   8   6      982.52     1459.50    554.25 o 
  -6   8   6     1272.23     1852.76    959.29 o 
  -5   8   6     1147.71     2014.75    988.25 o 
  -4   8   6      500.53      967.93    953.29 o 
  -3   8   6       91.21      130.58    417.83 o 
  -2   8   6        0.14       58.93     59.29 o 
  -1   8   6      122.12       11.26     53.14 o 
   0   8   6      488.19      472.78    113.42 o 
   1   8   6      799.68      949.95    151.87 o 
   2   8   6      721.75     1647.20   4004.98 o 
 -19   1   7      140.64       96.06     53.92 o 
 -18   1   7        3.34      -51.72     40.95 o 
 -17   1   7      189.68      101.18     46.66 o 
 -16   1   7      685.73      563.89    113.93 o 
 -15   1   7     2706.82     2642.24    116.68 o 
 -14   1   7     9046.40     9519.60    281.81 o 
 -13   1   7     7283.81     6863.13    196.46 o 
 -12   1   7     5944.44     5818.37    149.97 o 
 -11   1   7     3233.87     3109.92    116.05 o 
 -10   1   7     2375.38     2330.10     68.10 o 
  -9   1   7      221.61      211.46     24.33 o 
  -8   1   7     6155.48     6826.18    182.50 o 
  -7   1   7     7068.07     7084.16    320.81 o 
  -6   1   7    14709.89    15653.07    512.13 o 
  -5   1   7    16251.83    16473.26    537.08 o 
  -4   1   7    18151.07    18139.72    720.86 o 
  -3   1   7    18876.25    19247.83    598.70 o 
  -2   1   7     3215.95     3088.73    112.93 o 
  -1   1   7        3.42       -4.44     12.04 o 
   0   1   7     2320.88     2995.22    152.04 o 
   1   1   7     1362.35     1218.92     74.33 o 
   2   1   7     2774.94     2688.72    304.53 o 
   3   1   7     7744.01     8208.48    747.46 o 
   4   1   7     3968.15     4016.30    311.91 o 
   5   1   7     5152.73     5951.60    603.90 o 
   6   1   7      609.02      571.85     57.05 o 
   7   1   7     1476.97     1435.29    201.52 o 
   8   1   7     2728.96     2959.09    308.22 o 
   9   1   7      209.49      269.29     47.82 o 
  10   1   7        2.81      -40.00     26.67 o 
  11   1   7      276.98      333.63     57.80 o 
  12   1   7      966.22      790.84    162.98 o 
 -19   2   7        9.53      -29.03     49.28 o 
 -18   2   7       14.73      -21.18     42.46 o 
 -17   2   7       12.81        0.46     43.39 o 
 -16   2   7      121.83       24.91     57.48 o 
 -15   2   7       28.29       32.28     34.77 o 
 -14   2   7      109.39       62.25     31.89 o 
 -13   2   7      662.13      623.34     44.60 o 
 -12   2   7        5.86      -23.00     16.63 o 
 -11   2   7       28.59        3.12     15.39 o 
 -10   2   7      203.94      189.92     26.13 o 
  -9   2   7      188.55      163.88     24.61 o 
  -8   2   7      726.75      700.40     40.46 o 
  -7   2   7      521.32      599.65     44.09 o 
  -6   2   7      437.82      463.71     26.22 o 
  -5   2   7        5.71      -14.45      9.67 o 
  -4   2   7      176.07      177.25     18.58 o 
  -3   2   7      490.74      571.60     32.56 o 
  -2   2   7      658.82      684.19     36.66 o 
  -1   2   7     2152.22     2342.80    145.79 o 
   0   2   7     1873.04     1958.67     77.84 o 
   1   2   7       42.28       48.68     15.79 o 
   2   2   7      359.50      406.90     32.91 o 
   3   2   7       62.91       81.52     19.54 o 
   4   2   7      985.32      892.27     90.71 o 
   5   2   7      186.10      169.56     31.33 o 
   6   2   7      189.35      231.87     41.62 o 
   7   2   7      698.71      806.31    126.11 o 
   8   2   7      530.90      643.03    121.53 o 
   9   2   7      253.83      341.70     54.94 o 
  10   2   7        0.71      -55.32     38.97 o 
  11   2   7       22.96       63.24     39.96 o 
  12   2   7        3.20       -9.29     36.61 o 
 -18   3   7        0.15      -63.33     42.22 o 
 -17   3   7      129.93       89.91     54.46 o 
 -16   3   7      680.11      843.64     96.54 o 
 -15   3   7     2510.61     2433.42    115.43 o 
 -14   3   7     4961.64     5321.62    202.38 o 
 -13   3   7     6512.73     6828.82    243.38 o 
 -12   3   7     3386.22     3472.36    121.83 o 
 -11   3   7     2821.63     2769.62    107.80 o 
 -10   3   7     1010.03      978.79     50.35 o 
  -9   3   7        4.02       -8.33     16.19 o 
  -8   3   7     1820.93     1659.98     67.47 o 
  -7   3   7     8631.52     8093.03    384.33 o 
  -6   3   7     7647.51     7092.40    246.68 o 
  -5   3   7    12347.83    11259.40    375.10 o 
  -4   3   7    14202.10    12766.93    421.18 o 
  -3   3   7     9455.38     9212.81    296.08 o 
  -2   3   7     3009.40     2844.89    103.84 o 
  -1   3   7       49.13       43.61     15.90 o 
   0   3   7      539.57      534.52     47.44 o 
   1   3   7     1368.96     1260.46     75.39 o 
   2   3   7     3424.47     3490.83    186.64 o 
   3   3   7     2973.07     3295.19    367.61 o 
   4   3   7     5409.69     5749.84    526.64 o 
   5   3   7     1307.81     1377.31    171.87 o 
   6   3   7     1420.72     1455.56    315.62 o 
   7   3   7     1236.41     1355.92    201.00 o 
   8   3   7      623.42      541.05     66.48 o 
   9   3   7      436.05      334.94     62.77 o 
  10   3   7        4.33      -24.46     33.73 o 
  11   3   7      365.51      432.59    142.47 o 
 -17   4   7       50.60       -6.94     55.26 o 
 -16   4   7       79.22       23.91     50.34 o 
 -15   4   7      116.45      174.87     47.20 o 
 -14   4   7        2.18        4.04     35.17 o 
 -13   4   7      212.44      247.76     45.67 o 
 -12   4   7      360.42      360.38     41.53 o 
 -11   4   7       27.96        4.26     21.51 o 
 -10   4   7        3.36       -7.70     20.75 o 
  -9   4   7        0.03      -18.91     17.31 o 
  -8   4   7        0.89      -29.32     19.55 o 
  -7   4   7      184.46      164.35     31.20 o 
  -6   4   7     1304.36     1344.80     69.80 o 
  -5   4   7      314.96      332.88     37.57 o 
  -4   4   7      259.65      256.83     43.27 o 
  -3   4   7     1414.35     1400.77     69.16 o 
  -2   4   7        1.84      -13.55     17.53 o 
  -1   4   7       45.98       29.60     18.08 o 
   0   4   7       13.21      -23.05     15.37 o 
   1   4   7        1.78      -14.02     16.12 o 
   2   4   7      222.66      211.62     38.66 o 
   3   4   7      576.74      705.46     43.43 o 
   4   4   7      161.87      165.58     33.56 o 
   5   4   7        4.90      -19.76     23.46 o 
   6   4   7      584.04      674.87     58.28 o 
   7   4   7       60.46       74.79     38.10 o 
   8   4   7        0.11      -36.14     40.11 o 
   9   4   7        0.94      -13.76     39.26 o 
  10   4   7        9.15        0.66     43.59 o 
 -16   5   7      376.75      332.82     77.46 o 
 -15   5   7     1046.44     1206.27     91.13 o 
 -14   5   7     1881.99     2099.23    165.50 o 
 -13   5   7     2775.51     2974.91    138.59 o 
 -12   5   7     2135.78     2261.01     98.06 o 
 -11   5   7     1202.84     1214.32     98.83 o 
 -10   5   7      563.20      535.72     55.90 o 
  -9   5   7        0.51      -27.92     22.02 o 
  -8   5   7      374.78      368.78     45.92 o 
  -7   5   7     2398.01     2289.16    105.48 o 
  -6   5   7     3112.89     2993.20    126.88 o 
  -5   5   7     3784.74     3540.11    143.51 o 
  -4   5   7     6229.31     6205.90    226.16 o 
  -3   5   7     3918.43     3760.41    148.43 o 
  -2   5   7     1237.00     1245.95     82.52 o 
  -1   5   7      196.13      190.00     58.29 o 
   0   5   7        3.22      -21.98     22.59 o 
   1   5   7      571.79      512.91     52.09 o 
   2   5   7     1062.26      992.14     55.86 o 
   3   5   7     2068.07     1868.07     87.97 o 
   4   5   7     1495.51     1444.47     75.71 o 
   5   5   7      985.69      976.98     64.45 o 
   6   5   7     1334.03     1224.27     71.37 o 
   7   5   7      651.15      684.06    114.81 o 
   8   5   7      280.63      267.31     57.94 o 
   9   5   7      294.49      320.06     61.51 o 
 -14   6   7       90.83       87.33     46.16 o 
 -13   6   7       34.54        2.17     38.17 o 
 -12   6   7      382.72      423.53     75.11 o 
 -11   6   7      145.95      156.12     38.26 o 
 -10   6   7        0.25      -32.02     27.34 o 
  -9   6   7       41.05       42.43     31.10 o 
  -8   6   7        2.68        0.13     28.86 o 
  -7   6   7      107.54      120.59     34.91 o 
  -6   6   7      374.95      362.23     48.76 o 
  -5   6   7      566.46      600.87     59.30 o 
  -4   6   7      465.18      591.02     57.17 o 
  -3   6   7      305.45      353.16     56.70 o 
  -2   6   7      121.10      103.83     42.97 o 
  -1   6   7       27.03       -9.63     32.85 o 
   0   6   7        0.43      -34.85     31.31 o 
   1   6   7       32.90       74.96     38.36 o 
   2   6   7       77.67       93.23     39.74 o 
   3   6   7      463.70      442.44    100.26 o 
   4   6   7       33.80        3.40     36.43 o 
   5   6   7      252.49      253.56     53.30 o 
   6   6   7      225.63      275.04    124.20 o 
   7   6   7       74.68      144.35     51.42 o 
 -12   7   7      989.83     1088.75    111.99 o 
 -11   7   7      429.53      507.59     65.71 o 
 -10   7   7       98.47       77.63     40.67 o 
  -9   7   7        6.78      -48.25     33.79 o 
  -8   7   7      318.15      379.71     57.45 o 
  -7   7   7      923.07     1162.62    121.61 o 
  -6   7   7     1430.27     1500.25    180.68 o 
  -5   7   7     1762.38     2102.83    482.80 o 
  -4   7   7     2078.63     2477.54    397.89 o 
  -3   7   7     1251.93     1482.01    433.67 o 
  -2   7   7      332.54      370.49    202.09 o 
  -1   7   7       62.28      116.96     53.59 o 
   0   7   7       16.58        6.09     43.59 o 
   1   7   7      332.23      367.72     87.86 o 
   2   7   7      873.97     1183.66    161.60 o 
   3   7   7      752.18      817.63    133.84 o 
   4   7   7      463.52      405.86     68.66 o 
   5   7   7      572.88      545.19     80.07 o 
  -7   8   7      116.45      213.37    172.71 o 
  -6   8   7      204.44      234.25    128.02 o 
  -5   8   7      410.42      651.14    415.49 o 
  -4   8   7      349.90      586.97    508.79 o 
  -3   8   7       82.62      277.44    207.53 o 
  -2   8   7       53.83      144.85     82.23 o 
  -1   8   7       11.64       -1.34     69.26 o 
   0   8   7        0.40     -101.90     91.20 o 
   1   8   7        3.08       77.84     69.12 o 
 -19   0   8     1044.64      702.59    132.12 o 
 -18   0   8      791.23      678.07    121.72 o 
 -17   0   8      181.06      122.20     65.73 o 
 -16   0   8      105.47       15.55     56.19 o 
 -15   0   8     2463.21     2542.24    157.45 o 
 -14   0   8     3372.78     3587.31    235.32 o 
 -13   0   8     3890.73     4252.91    184.62 o 
 -12   0   8     6731.47     7249.19    549.51 o 
 -11   0   8     5642.58     5990.08    300.81 o 
 -10   0   8     5228.08     5206.90    420.48 o 
  -9   0   8     2312.23     2251.67    151.87 o 
  -8   0   8      550.57      483.15     61.64 o 
  -7   0   8      988.15     1151.04    116.57 o 
  -6   0   8     4419.38     5220.03    339.51 o 
  -5   0   8     4819.91     5223.37    336.08 o 
  -4   0   8     8837.17     8920.41    532.97 o 
  -3   0   8    11321.26    12346.92    714.42 o 
  -2   0   8    32667.65    36541.77   1361.50 o 
  -1   0   8     2575.30     2349.94    128.16 o 
   0   0   8     1153.10     1127.08     67.60 o 
   1   0   8     2426.33     2691.30    125.63 o 
   2   0   8      198.88      153.86     29.93 o 
   3   0   8        6.53       12.25     19.36 o 
   4   0   8     5365.83     6520.74    372.04 o 
   5   0   8     3967.26     4781.12    288.28 o 
   6   0   8      441.25      508.55     82.61 o 
   7   0   8     9395.89    10115.91    559.59 o 
   8   0   8     2489.52     2424.47    177.82 o 
   9   0   8     1676.61     1651.67    140.90 o 
  10   0   8      996.95      976.08    108.85 o 
  11   0   8        0.11      -18.98     43.98 o 
  12   0   8       56.12       61.91     60.58 o 
 -19   1   8        0.03      -50.18     64.01 o 
 -18   1   8        5.72      -35.37     41.47 o 
 -17   1   8        1.41      -32.57     35.18 o 
 -16   1   8       19.93      -21.71     29.19 o 
 -15   1   8        2.67      -32.55     22.79 o 
 -14   1   8        0.48      -33.52     22.34 o 
 -13   1   8      134.02       67.00     25.64 o 
 -12   1   8       12.35      -27.67     18.45 o 
 -11   1   8       46.31       23.58     18.89 o 
 -10   1   8        5.35      -19.07     12.72 o 
  -9   1   8       21.79       18.34     18.44 o 
  -8   1   8        8.37        8.16     20.99 o 
  -7   1   8        1.80      -26.05     17.37 o 
  -6   1   8       75.44       42.65     22.00 o 
  -5   1   8        0.14      -26.71     17.81 o 
  -4   1   8      139.73      110.07     22.87 o 
  -3   1   8        5.33       -5.43     13.97 o 
  -2   1   8      414.90      403.49     35.92 o 
  -1   1   8      133.33       95.74     22.00 o 
   0   1   8        2.61        8.74     13.43 o 
   1   1   8      149.54      102.94     19.74 o 
   2   1   8      365.77      451.50     33.58 o 
   3   1   8      269.81      275.30     38.39 o 
   4   1   8       23.45       17.89     17.87 o 
   5   1   8      341.50      433.61    159.26 o 
   6   1   8       30.92       -0.74     25.58 o 
   7   1   8      122.02       66.67     34.27 o 
   8   1   8      141.68      159.08     54.28 o 
   9   1   8       10.35       30.84     33.54 o 
  10   1   8       15.61       -7.90     33.11 o 
  11   1   8       19.54      -19.71     36.80 o 
 -19   2   8      773.04      759.24    123.78 o 
 -18   2   8      503.97      572.22     85.46 o 
 -17   2   8      149.80       75.73     60.53 o 
 -16   2   8       50.95       -6.21     42.19 o 
 -15   2   8     1094.75      951.58    166.18 o 
 -14   2   8     2032.71     1846.72     81.02 o 
 -13   2   8     2116.67     2153.64     78.63 o 
 -12   2   8     3409.67     3439.36    151.00 o 
 -11   2   8     3838.52     3601.44    124.18 o 
 -10   2   8     3522.23     3302.92    114.59 o 
  -9   2   8     1968.10     1949.47     76.49 o 
  -8   2   8     1781.87     1910.52     87.91 o 
  -7   2   8      627.77      677.53     47.56 o 
  -6   2   8      172.44      106.50     17.14 o 
  -5   2   8     2346.81     2241.03     76.11 o 
  -4   2   8     2473.38     2481.70     93.49 o 
  -3   2   8    11778.56    11839.36    376.63 o 
  -2   2   8    13639.37    14005.69    442.13 o 
  -1   2   8     7672.02     7639.02    252.17 o 
   0   2   8     1657.36     1367.56     63.37 o 
   1   2   8     2794.04     2806.14    233.77 o 
   2   2   8     1645.32     1805.18    143.17 o 
   3   2   8       54.74       25.39     17.96 o 
   4   2   8     2880.39     2641.54    218.52 o 
   5   2   8     1779.88     1966.21    406.29 o 
   6   2   8     2824.25     2856.15    539.27 o 
   7   2   8     4152.60     4394.87    635.76 o 
   8   2   8     4124.48     4388.34    501.35 o 
   9   2   8     1947.51     1675.34    646.64 o 
  10   2   8      665.22      801.07    117.38 o 
  11   2   8       95.10       71.95     43.14 o 
 -18   3   8        8.92        4.93     50.88 o 
 -17   3   8        7.97      -39.49     41.23 o 
 -16   3   8        3.19      -45.58     30.39 o 
 -15   3   8        0.60      -45.11     30.07 o 
 -14   3   8       35.65       27.43     34.69 o 
 -13   3   8      400.17      387.34     44.47 o 
 -12   3   8       84.33       36.85     22.84 o 
 -11   3   8      221.51      176.59     30.66 o 
 -10   3   8      126.98       87.50     25.95 o 
  -9   3   8      163.48       95.44     27.27 o 
  -8   3   8       97.93       94.05     27.29 o 
  -7   3   8       83.46       50.39     22.73 o 
  -6   3   8        9.69       -7.10     16.60 o 
  -5   3   8      380.31      380.00     39.92 o 
  -4   3   8      109.30       77.86     25.88 o 
  -3   3   8      128.29       97.78     19.11 o 
  -2   3   8      950.36      971.31     48.15 o 
  -1   3   8      578.81      565.13     38.01 o 
   0   3   8       68.18       69.28     20.10 o 
   1   3   8        0.55       -7.15     17.25 o 
   2   3   8       80.47       74.30     21.54 o 
   3   3   8        6.10       -5.19     21.21 o 
   4   3   8      142.96      163.84     32.82 o 
   5   3   8      723.83      722.75     79.02 o 
   6   3   8        8.87        8.17     34.64 o 
   7   3   8      101.37      137.21     43.25 o 
   8   3   8      227.29      269.79     53.35 o 
   9   3   8       66.98       88.03     43.85 o 
  10   3   8       10.47        1.61     41.82 o 
 -17   4   8       95.71      117.88     59.09 o 
 -16   4   8       72.26       55.26     40.44 o 
 -15   4   8      537.65      644.54     96.97 o 
 -14   4   8     2115.84     2237.59    160.68 o 
 -13   4   8     2289.81     2546.69    103.98 o 
 -12   4   8     2573.65     2633.55    113.35 o 
 -11   4   8     3603.65     3555.81    128.16 o 
 -10   4   8     1989.11     1837.74     79.53 o 
  -9   4   8     1590.39     1465.21     78.44 o 
  -8   4   8      632.97      627.42     51.33 o 
  -7   4   8       36.25       34.15     22.32 o 
  -6   4   8      429.30      410.12     42.42 o 
  -5   4   8     2310.70     2128.02     95.75 o 
  -4   4   8     4649.59     4381.52    166.01 o 
  -3   4   8     7089.18     6192.56    274.36 o 
  -2   4   8     5425.90     5083.93    228.30 o 
  -1   4   8     4072.16     3928.22    183.48 o 
   0   4   8      958.90      893.41     49.61 o 
   1   4   8      275.69      268.64     45.78 o 
   2   4   8      429.90      425.78     36.78 o 
   3   4   8      641.66      635.35     74.68 o 
   4   4   8      860.07      880.33     70.10 o 
   5   4   8     1390.65     1408.25     75.00 o 
   6   4   8     2744.69     3122.17    547.43 o 
   7   4   8     1178.47     1181.62    131.69 o 
   8   4   8     2244.70     2232.93    127.65 o 
   9   4   8     1158.14     1151.74    117.19 o 
 -16   5   8        4.60      -30.55     42.72 o 
 -15   5   8        2.22      -26.41     36.95 o 
 -14   5   8       81.33       18.59     39.47 o 
 -13   5   8      280.51      268.33     47.80 o 
 -12   5   8      267.45      294.00     43.07 o 
 -11   5   8      106.85       74.02     29.30 o 
 -10   5   8      168.84      161.39     37.79 o 
  -9   5   8      138.76      138.92     35.96 o 
  -8   5   8       55.97       25.89     26.05 o 
  -7   5   8       15.01      -31.89     21.26 o 
  -6   5   8       67.88       41.63     26.63 o 
  -5   5   8      123.70      135.80     31.11 o 
  -4   5   8      138.40      156.00     32.10 o 
  -3   5   8      385.64      372.52     50.68 o 
  -2   5   8      836.72      845.57    152.30 o 
  -1   5   8      483.80      520.65    114.14 o 
   0   5   8       29.58       28.15     28.71 o 
   1   5   8        1.85      -10.38     26.92 o 
   2   5   8       61.43       48.02     30.12 o 
   3   5   8       14.56       -5.56     34.57 o 
   4   5   8      544.41      464.94     51.72 o 
   5   5   8      480.38      616.14     86.32 o 
   6   5   8       39.21       25.47     38.77 o 
   7   5   8       13.75      -10.42     41.24 o 
   8   5   8       58.55       45.61     65.63 o 
 -14   6   8      496.63      555.28     73.28 o 
 -13   6   8      884.77     1038.53     84.60 o 
 -12   6   8      752.69      904.06     87.35 o 
 -11   6   8      878.26      998.20     87.18 o 
 -10   6   8      884.39      958.30    110.75 o 
  -9   6   8      750.71      881.44    125.76 o 
  -8   6   8      408.86      368.44     60.86 o 
  -7   6   8       15.47       -1.79     29.08 o 
  -6   6   8       45.38       51.60     30.27 o 
  -5   6   8      284.33      229.72     41.51 o 
  -4   6   8     1705.42     1654.16    109.18 o 
  -3   6   8     2207.94     2188.77    148.72 o 
  -2   6   8     2081.73     2025.26    147.77 o 
  -1   6   8     1780.15     1666.96    183.59 o 
   0   6   8      992.09     1017.45     82.70 o 
   1   6   8      411.66      452.90     61.65 o 
   2   6   8       64.84       20.61     52.37 o 
   3   6   8       22.92       36.55     40.92 o 
   4   6   8      154.77      190.03     54.65 o 
   5   6   8      840.99      964.95     95.47 o 
   6   6   8     1073.81     1211.33    131.65 o 
 -11   7   8      156.91      165.23     50.22 o 
 -10   7   8      129.35      103.07     42.83 o 
  -9   7   8       95.55       94.43     42.75 o 
  -8   7   8       10.49      -49.23     32.82 o 
  -7   7   8       17.67        4.46     44.26 o 
  -6   7   8      124.76       51.83     65.11 o 
  -5   7   8      108.41       97.01     64.73 o 
  -4   7   8      191.13      250.22     61.79 o 
  -3   7   8      391.32      515.66    119.29 o 
  -2   7   8      384.15      501.18    201.09 o 
  -1   7   8      196.23      312.81    116.38 o 
   0   7   8       29.87        2.21     41.92 o 
   1   7   8        2.10       28.38     44.38 o 
   2   7   8       25.49       69.83     64.96 o 
   3   7   8       18.69      -11.51     43.31 o 
   4   7   8      257.45      282.70     64.85 o 
  -6   8   8       84.50       81.28    117.57 o 
  -5   8   8      236.98      456.34    199.38 o 
  -4   8   8      583.88     1037.51    391.07 o 
  -3   8   8      854.17     1505.22    781.96 o 
  -2   8   8      698.49     1329.31    641.06 o 
 -19   1   9     2117.10     2206.11    210.06 o 
 -18   1   9     1544.06     1393.63    153.11 o 
 -17   1   9     1228.75     1207.05     96.27 o 
 -16   1   9     1009.88     1080.36     68.53 o 
 -15   1   9       59.38      -15.05     23.40 o 
 -14   1   9       21.25        0.74     22.53 o 
 -13   1   9      878.44      961.33     59.31 o 
 -12   1   9     1956.84     2007.71    122.08 o 
 -11   1   9     2526.43     2423.51    142.40 o 
 -10   1   9     7445.36     7726.35    693.75 o 
  -9   1   9     6961.17     6826.48    473.04 o 
  -8   1   9     6762.27     7162.59    482.51 o 
  -7   1   9     6243.11     6937.75    747.66 o 
  -6   1   9     1844.48     1640.41    141.38 o 
  -5   1   9     1210.49     1083.37     76.81 o 
  -4   1   9     1195.41     1233.50     62.39 o 
  -3   1   9     1909.15     1670.79     75.59 o 
  -2   1   9     6405.27     5976.90    206.42 o 
  -1   1   9    17270.42    18981.10    516.56 o 
   0   1   9    13012.62    14127.20    702.56 o 
   1   1   9     6463.32     6949.54    620.60 o 
   2   1   9     4638.83     4931.90    437.60 o 
   3   1   9     2363.65     2418.08    260.35 o 
   4   1   9      329.62      368.22     50.66 o 
   5   1   9     2745.23     2965.02    357.88 o 
   6   1   9     5103.02     5576.98    664.09 o 
   7   1   9     1611.66     1540.01    422.74 o 
   8   1   9     1907.40     2032.78    172.00 o 
   9   1   9     2509.75     2582.30    188.88 o 
  10   1   9     1302.67     1226.95     88.91 o 
 -19   2   9        3.78      -70.21     46.80 o 
 -18   2   9        9.98      -11.72     46.59 o 
 -17   2   9       47.68       57.88     47.41 o 
 -16   2   9        8.99      -23.75     32.64 o 
 -15   2   9        0.07      -31.79     26.21 o 
 -14   2   9        3.91      -33.14     24.14 o 
 -13   2   9       90.87       48.87     26.71 o 
 -12   2   9        1.49      -30.53     20.35 o 
 -11   2   9       96.63       72.36     25.86 o 
 -10   2   9        5.10      -29.83     19.89 o 
  -9   2   9      514.91      414.08     47.14 o 
  -8   2   9       52.31       15.50     22.58 o 
  -7   2   9       54.58       34.98     22.41 o 
  -6   2   9       96.17       49.75     27.70 o 
  -5   2   9       20.08       -9.88     15.04 o 
  -4   2   9        2.70      -11.85     14.85 o 
  -3   2   9        0.12      -15.69     15.22 o 
  -2   2   9      382.56      459.62     37.41 o 
  -1   2   9       69.11       55.80     20.89 o 
   0   2   9      100.74       93.59     22.29 o 
   1   2   9       50.13       28.73     19.10 o 
   2   2   9       14.42       32.29     18.53 o 
   3   2   9      199.88      264.02     36.60 o 
   4   2   9       24.17       10.99     21.01 o 
   5   2   9      563.71      657.09    116.57 o 
   6   2   9       85.24       59.77     35.53 o 
   7   2   9        0.90      -28.73     31.28 o 
   8   2   9       95.49       39.82     40.73 o 
   9   2   9        5.38      -10.86     39.24 o 
  10   2   9       59.23       60.44     44.24 o 
 -18   3   9     1319.62     1415.96    170.04 o 
 -17   3   9      962.55     1156.84    143.52 o 
 -16   3   9      384.99      266.47     61.62 o 
 -15   3   9      240.62      236.32     47.39 o 
 -14   3   9       72.53       42.96     29.34 o 
 -13   3   9      360.75      279.42     40.52 o 
 -12   3   9     1634.12     1550.73     74.86 o 
 -11   3   9     2864.43     2741.33    104.57 o 
 -10   3   9     4131.00     3586.73    147.39 o 
  -9   3   9     5506.81     5216.93    200.44 o 
  -8   3   9     5463.50     5383.04    201.55 o 
  -7   3   9     2673.65     2335.74    103.94 o 
  -6   3   9     2163.11     1966.16     90.89 o 
  -5   3   9        0.51       22.32     23.96 o 
  -4   3   9      181.77      112.29     34.06 o 
  -3   3   9     2506.09     2199.48    116.86 o 
  -2   3   9     5859.26     5537.01    190.98 o 
  -1   3   9     8610.77     8441.40    279.01 o 
   0   3   9     8373.70     8516.10    415.33 o 
   1   3   9     4831.37     5040.42    210.75 o 
   2   3   9     2255.57     2139.26    148.09 o 
   3   3   9     2275.48     2160.58    232.94 o 
   4   3   9        5.79       -8.51     25.93 o 
   5   3   9     1475.07     1497.77    263.39 o 
   6   3   9     2166.28     2391.16    586.20 o 
   7   3   9     2167.47     2446.85    428.66 o 
   8   3   9     1309.22     1384.89    143.86 o 
   9   3   9     1364.01     1600.00    259.33 o 
 -17   4   9       74.30       91.04     44.51 o 
 -16   4   9       11.62       11.33     38.59 o 
 -15   4   9        0.67      -10.42     37.05 o 
 -14   4   9       91.00       54.36     32.85 o 
 -13   4   9      116.54       88.82     33.01 o 
 -12   4   9      135.44       78.17     30.08 o 
 -11   4   9       81.46       39.19     29.15 o 
 -10   4   9      287.69      288.24     41.46 o 
  -9   4   9      164.05      215.24     37.18 o 
  -8   4   9       42.49       18.55     23.65 o 
  -7   4   9        3.58      -16.37     21.26 o 
  -6   4   9      131.04       94.36     26.43 o 
  -5   4   9        2.85       -7.56     23.17 o 
  -4   4   9       18.00       14.31     25.22 o 
  -3   4   9      256.04      275.09     43.86 o 
  -2   4   9      292.57      385.81     57.57 o 
  -1   4   9      601.81      640.59     57.29 o 
   0   4   9      133.35       86.67     32.79 o 
   1   4   9       34.11       65.54     24.79 o 
   2   4   9      101.03      119.78     31.59 o 
   3   4   9      202.21      167.36     38.10 o 
   4   4   9       30.95       12.77     28.69 o 
   5   4   9      252.84      247.96     55.62 o 
   6   4   9       17.06       45.07     41.04 o 
   7   4   9        3.58       23.55     42.92 o 
   8   4   9       93.23       55.51     47.15 o 
 -15   5   9      175.16      184.13     52.18 o 
 -14   5   9        0.16      -48.65     32.43 o 
 -13   5   9      108.99      136.76     38.17 o 
 -12   5   9      475.74      565.72     61.78 o 
 -11   5   9     1361.03     1585.09     89.67 o 
 -10   5   9     1685.56     1694.15     91.90 o 
  -9   5   9     2950.19     3101.45    136.91 o 
  -8   5   9     2411.49     2420.83    113.40 o 
  -7   5   9     1779.90     1769.97    115.30 o 
  -6   5   9      789.88      770.08     60.40 o 
  -5   5   9      107.55       66.57     28.49 o 
  -4   5   9       43.62       32.00     30.98 o 
  -3   5   9      915.54      860.89     68.66 o 
  -2   5   9     2678.31     2519.45    135.74 o 
  -1   5   9     3309.02     3145.65    174.38 o 
   0   5   9     3650.22     3512.31    201.47 o 
   1   5   9     2504.33     2405.79    142.85 o 
   2   5   9     2039.74     1836.26    114.42 o 
   3   5   9      790.07      922.49     92.30 o 
   4   5   9        2.35       -2.10     36.21 o 
   5   5   9      348.43      378.56     64.31 o 
   6   5   9      787.42      880.92     92.30 o 
   7   5   9     1232.79     1454.24    145.48 o 
 -14   6   9       34.97      -15.94     93.82 o 
 -13   6   9       70.84       59.75     48.64 o 
 -12   6   9       60.01       53.04     41.82 o 
 -11   6   9      155.12      113.12     40.59 o 
 -10   6   9      171.66      136.07     41.54 o 
  -9   6   9      195.00      199.27     45.17 o 
  -8   6   9       82.03       48.90     33.77 o 
  -7   6   9       29.60       11.11     28.63 o 
  -6   6   9      102.50       87.45     34.17 o 
  -5   6   9       57.93       72.93     32.26 o 
  -4   6   9       11.94      -27.69     33.37 o 
  -3   6   9      136.39      149.03     44.66 o 
  -2   6   9      273.05      289.84     54.93 o 
  -1   6   9      340.68      557.25     69.38 o 
   0   6   9      249.99      432.36     59.53 o 
   1   6   9       46.52      120.58     73.84 o 
   2   6   9      221.36      223.51     75.65 o 
   3   6   9      135.28      164.81     52.03 o 
   4   6   9       15.70      -27.87     49.84 o 
   5   6   9       41.73      -13.29     40.94 o 
 -11   7   9      560.00      582.25     72.62 o 
 -10   7   9      964.80     1085.19    132.21 o 
  -9   7   9     1164.59     1296.10     87.27 o 
  -8   7   9      841.89      920.51     78.20 o 
  -7   7   9      420.01      410.66     87.19 o 
  -6   7   9      139.09      148.03     74.69 o 
  -5   7   9        0.76       -6.96     38.23 o 
  -4   7   9      124.87       70.47     50.76 o 
  -3   7   9      570.93      709.00    250.94 o 
  -2   7   9     1066.92     1209.48    108.85 o 
  -1   7   9     1156.79     1244.40    117.00 o 
   0   7   9      934.91     1142.27    209.97 o 
   1   7   9      917.15     1153.14    165.42 o 
   2   7   9      630.02      620.55    125.73 o 
 -19   0  10     1065.09      964.83    159.21 o 
 -18   0  10     1760.17     1802.49    180.87 o 
 -17   0  10     3140.17     3414.77    269.59 o 
 -16   0  10     4513.49     4997.35    248.57 o 
 -15   0  10     1540.99     1631.70    234.67 o 
 -14   0  10     2210.46     2863.85    337.46 o 
 -13   0  10       63.61       24.06     37.05 o 
 -12   0  10      348.84      284.63     55.84 o 
 -11   0  10     2615.26     3371.84    549.72 o 
 -10   0  10     3402.90     3754.50    590.12 o 
  -9   0  10     7858.38    10282.08    627.80 o 
  -8   0  10     9750.27    11815.56    708.02 o 
  -7   0  10     6268.85     7477.18    471.35 o 
  -6   0  10     2813.71     3356.39    243.93 o 
  -5   0  10     3518.95     4137.10    284.66 o 
  -4   0  10     3320.41     3970.07    273.12 o 
  -3   0  10       83.53       65.75     31.79 o 
  -2   0  10     4065.93     4667.15    207.75 o 
  -1   0  10     3054.46     3688.92    307.22 o 
   0   0  10     6848.37     7654.42    316.55 o 
   1   0  10     8254.74     8800.25    358.20 o 
   2   0  10     5779.09     6023.96    494.58 o 
   3   0  10     4706.56     5163.08    315.95 o 
   4   0  10     1801.71     1844.56    148.72 o 
   5   0  10        3.32        1.53     45.12 o 
   6   0  10      786.18      908.93    118.39 o 
   7   0  10      406.69      436.91     88.72 o 
   8   0  10      388.22      442.82     86.91 o 
   9   0  10      662.56      762.21    118.39 o 
 -19   1  10       14.11       38.83     72.88 o 
 -18   1  10       10.93       14.50     66.11 o 
 -17   1  10        4.19      -12.96     44.08 o 
 -16   1  10       60.14       49.41     28.98 o 
 -15   1  10       22.15       -8.70     24.43 o 
 -14   1  10        5.57      -30.09     22.17 o 
 -13   1  10        2.69      -30.44     20.30 o 
 -12   1  10       12.01      -35.91     26.19 o 
 -11   1  10        1.90      -34.80     23.50 o 
 -10   1  10        0.15      -35.53     23.69 o 
  -9   1  10      157.93      102.56     37.57 o 
  -8   1  10      184.36      122.79     87.76 o 
  -7   1  10      305.73      295.18    112.23 o 
  -6   1  10       23.71       25.80     29.14 o 
  -5   1  10      101.38       51.41     23.65 o 
  -4   1  10       22.90      -25.40     18.16 o 
  -3   1  10       63.06       35.89     21.67 o 
  -2   1  10       44.19       24.38     19.60 o 
  -1   1  10      124.31      102.75     24.80 o 
   0   1  10       19.89       -6.69     18.18 o 
   1   1  10       10.51      -24.11     17.96 o 
   2   1  10      182.23      184.55     27.40 o 
   3   1  10       39.92        0.36     28.69 o 
   4   1  10       69.98       35.37     31.44 o 
   5   1  10       36.29       20.24     50.23 o 
   6   1  10      100.46       58.16     37.94 o 
   7   1  10        0.57      -33.46     33.49 o 
   8   1  10        7.96       -8.41     37.50 o 
   9   1  10        6.06        1.44     38.25 o 
 -18   2  10     1050.55     1215.88    119.06 o 
 -17   2  10     2223.09     2229.09    184.96 o 
 -16   2  10     2449.60     2237.70    176.73 o 
 -15   2  10     2071.88     1931.58    125.24 o 
 -14   2  10     1281.38     1196.58     68.70 o 
 -13   2  10      509.04      415.98     46.33 o 
 -12   2  10       91.08       54.81     31.69 o 
 -11   2  10      580.19      568.06     58.01 o 
 -10   2  10     2123.70     1970.78     98.96 o 
  -9   2  10     3581.59     3503.56    146.83 o 
  -8   2  10     6865.14     6965.76    254.33 o 
  -7   2  10     4462.76     4386.18    211.46 o 
  -6   2  10     3300.54     3242.48    165.66 o 
  -5   2  10     4645.21     4344.53    158.49 o 
  -4   2  10     4594.43     4031.27    148.99 o 
  -3   2  10      252.67      202.67     30.97 o 
  -2   2  10      634.74      645.77     47.52 o 
  -1   2  10     2789.03     2512.10    141.62 o 
   0   2  10     5126.42     5201.26    278.72 o 
   1   2  10     6721.74     6909.67    612.73 o 
   2   2  10     6801.90     7030.73    871.31 o 
   3   2  10     4408.27     4515.20    613.31 o 
   4   2  10     2210.08     2354.67    513.99 o 
   5   2  10       88.36       49.27     40.95 o 
   6   2  10      384.82      366.69     65.25 o 
   7   2  10      336.46      444.27     64.84 o 
   8   2  10      286.35      371.76     69.16 o 
   9   2  10      739.86      874.85    159.64 o 
 -18   3  10       27.01       56.10     57.21 o 
 -17   3  10       45.23       32.46     42.21 o 
 -16   3  10      188.04      158.31     46.36 o 
 -15   3  10       16.11      -20.92     28.22 o 
 -14   3  10       14.27      -25.38     25.20 o 
 -13   3  10       80.59       27.91     29.05 o 
 -12   3  10       10.20      -38.92     25.95 o 
 -11   3  10        8.29        5.88     26.08 o 
 -10   3  10      200.62      160.07     36.28 o 
  -9   3  10      203.52      221.63     37.94 o 
  -8   3  10        1.14      -19.76     20.59 o 
  -7   3  10      281.22      278.71     40.10 o 
  -6   3  10      216.54      164.63     39.28 o 
  -5   3  10       84.02       87.76     31.43 o 
  -4   3  10       66.33       41.97     29.00 o 
  -3   3  10       18.50        3.46     26.61 o 
  -2   3  10        0.58      -24.41     24.30 o 
  -1   3  10       72.17       68.21     23.15 o 
   0   3  10       73.24       84.78     29.42 o 
   1   3  10      212.59      201.72     31.30 o 
   2   3  10      130.11       84.74     36.52 o 
   3   3  10        7.47        9.58     24.74 o 
   4   3  10      290.72      315.87     67.25 o 
   5   3  10       68.38       34.15     52.47 o 
   6   3  10       35.10        5.31     38.19 o 
   7   3  10       28.35       69.49     53.09 o 
   8   3  10        1.11        5.62     50.08 o 
 -17   4  10     1536.44     1729.75    174.18 o 
 -16   4  10     1592.27     1601.85     98.83 o 
 -15   4  10     1747.13     1741.99    100.78 o 
 -14   4  10      657.56      626.69     59.42 o 
 -13   4  10      103.35       78.47     40.08 o 
 -12   4  10       69.38       57.47     32.52 o 
 -11   4  10     1122.38     1284.58     78.55 o 
 -10   4  10     1974.75     2000.10    101.15 o 
  -9   4  10     3489.56     3215.18    139.69 o 
  -8   4  10     4234.66     4059.22    177.40 o 
  -7   4  10     2637.38     2399.34    110.48 o 
  -6   4  10     1999.90     1779.41    107.88 o 
  -5   4  10     1852.42     1632.85    100.93 o 
  -4   4  10      650.16      624.23     60.67 o 
  -3   4  10        0.71      -12.84     35.20 o 
  -2   4  10      630.89      653.50     66.12 o 
  -1   4  10     2136.83     2158.90    120.18 o 
   0   4  10     3208.32     2979.50    284.80 o 
   1   4  10     3651.53     3596.79    149.50 o 
   2   4  10     2980.23     2823.15    276.65 o 
   3   4  10     2215.59     2087.13    159.86 o 
   4   4  10      609.89      668.63     62.61 o 
   5   4  10       18.88       72.77     43.96 o 
   6   4  10      151.01      116.00     49.01 o 
   7   4  10      370.75      472.70     74.33 o 
 -15   5  10       17.29      -23.60     40.32 o 
 -14   5  10        3.09       -3.04     35.42 o 
 -13   5  10        7.96      -40.95     31.55 o 
 -12   5  10       18.01       29.95     32.17 o 
 -11   5  10       63.90       29.05     30.80 o 
 -10   5  10      209.78      189.19     44.04 o 
  -9   5  10       61.04        2.97     29.08 o 
  -8   5  10       70.99       59.52     30.35 o 
  -7   5  10      203.21      282.41     42.64 o 
  -6   5  10      361.84      389.71     67.68 o 
  -5   5  10      168.87      155.82     45.65 o 
  -4   5  10       48.10       63.36     34.70 o 
  -3   5  10        2.47      -40.93     27.29 o 
  -2   5  10       33.80        6.66     30.80 o 
  -1   5  10       54.24       40.16     32.02 o 
   0   5  10      221.42      244.39     66.78 o 
   1   5  10      342.40      432.52     94.06 o 
   2   5  10       98.41       75.61     67.83 o 
   3   5  10      197.01      199.86     53.68 o 
   4   5  10      202.75      146.80     55.38 o 
   5   5  10       43.88      -22.23     65.44 o 
   6   5  10        6.10      -74.50     60.00 o 
 -13   6  10      108.82       73.18     43.03 o 
 -12   6  10        0.14        4.50     36.48 o 
 -11   6  10      168.83      180.39     46.77 o 
 -10   6  10      532.31      578.94     65.53 o 
  -9   6  10     1099.17     1210.09     87.82 o 
  -8   6  10     1242.79     1108.55     75.35 o 
  -7   6  10     1268.50     1183.00     77.26 o 
  -6   6  10     1268.75     1213.56     93.34 o 
  -5   6  10      990.94      916.45     83.65 o 
  -4   6  10      451.38      497.02     68.37 o 
  -3   6  10       64.52       73.36     42.69 o 
  -2   6  10       70.60       97.11     60.19 o 
  -1   6  10      605.27      556.09     94.44 o 
   0   6  10     1342.06     1302.27    166.32 o 
   1   6  10     1624.18     1373.98    150.92 o 
   2   6  10     1599.46     1330.20    175.72 o 
   3   6  10     1066.01     1121.41    100.84 o 
   4   6  10      349.88      391.45     68.21 o 
  -9   7  10       83.29       64.22     42.62 o 
  -8   7  10      122.80      119.95     55.26 o 
  -7   7  10      164.51      180.85     61.04 o 
  -6   7  10      173.53      192.10     54.69 o 
  -5   7  10      100.00       92.30     48.04 o 
  -4   7  10        7.60        4.43     41.16 o 
  -3   7  10        3.81      -53.93     37.54 o 
  -2   7  10       35.35       -2.85     44.40 o 
  -1   7  10       78.46      231.33     58.90 o 
   0   7  10      141.30      178.68     85.19 o 
 -19   1  11        6.99      -59.72     67.16 o 
 -18   1  11      243.51      200.71     83.57 o 
 -17   1  11      650.46      728.23     88.80 o 
 -16   1  11     2738.64     2943.75    121.17 o 
 -15   1  11     4718.62     5020.12    354.68 o 
 -14   1  11     2174.02     2438.88    140.97 o 
 -13   1  11     1270.24     1445.01    103.60 o 
 -12   1  11     2343.66     2382.98    255.36 o 
 -11   1  11      844.43      785.22     85.30 o 
 -10   1  11       30.92       42.43     29.61 o 
  -9   1  11     2654.70     2898.79    545.33 o 
  -8   1  11     1636.90     1782.97    241.16 o 
  -7   1  11     1335.72     1368.24    194.70 o 
  -6   1  11     7129.77     7426.36    298.95 o 
  -5   1  11     7720.62     8063.55    277.22 o 
  -4   1  11     6485.12     7172.27    250.21 o 
  -3   1  11     4025.12     4196.27    294.78 o 
  -2   1  11     1197.36     1150.51     56.60 o 
  -1   1  11       28.99       -4.74     23.55 o 
   0   1  11      584.81      608.14     47.05 o 
   1   1  11     1504.93     1437.88    130.70 o 
   2   1  11     4212.21     4011.30    175.10 o 
   3   1  11     3623.18     3739.71    420.45 o 
   4   1  11     3240.53     3420.57    194.18 o 
   5   1  11     2391.57     2539.62    137.52 o 
   6   1  11      698.39      747.18    167.90 o 
   7   1  11      271.82      420.08     66.27 o 
   8   1  11        0.17       10.51     42.05 o 
 -18   2  11       16.76      -12.26     49.85 o 
 -17   2  11       12.30      -34.49     36.68 o 
 -16   2  11      193.12      186.65     42.54 o 
 -15   2  11       64.14       29.12     35.26 o 
 -14   2  11        1.23      -44.28     29.52 o 
 -13   2  11      174.25       71.04     37.76 o 
 -12   2  11        5.65      -40.50     27.00 o 
 -11   2  11       60.81       -4.53     29.61 o 
 -10   2  11        3.18      -14.49     27.29 o 
  -9   2  11      266.14      235.82     41.55 o 
  -8   2  11       35.70        9.53     31.51 o 
  -7   2  11      175.82      156.47     44.24 o 
  -6   2  11      290.78      222.92     48.49 o 
  -5   2  11       30.40        4.86     29.81 o 
  -4   2  11      119.55       77.34     37.86 o 
  -3   2  11      262.50      221.77     34.86 o 
  -2   2  11        1.94       -7.49     21.67 o 
  -1   2  11        5.60      -22.76     17.81 o 
   0   2  11        3.55       -6.90     21.27 o 
   1   2  11        5.62       -7.89     19.92 o 
   2   2  11        6.52       12.88     23.59 o 
   3   2  11      215.56      122.87     66.87 o 
   4   2  11       33.53       58.39     38.45 o 
   5   2  11       75.29       42.82     39.40 o 
   6   2  11        4.84      -38.85     36.33 o 
   7   2  11        4.12      -20.94     70.45 o 
   8   2  11        1.81       -1.54     41.05 o 
 -17   3  11      807.43      791.74    139.10 o 
 -16   3  11     1943.38     1808.78    148.40 o 
 -15   3  11     2766.80     2532.86    114.56 o 
 -14   3  11     1829.98     1624.40     97.21 o 
 -13   3  11     1120.87      985.77     76.60 o 
 -12   3  11     1095.71      968.53     81.12 o 
 -11   3  11      600.79      465.37     56.66 o 
 -10   3  11      239.12      148.74     39.24 o 
  -9   3  11     1047.69      947.17     68.77 o 
  -8   3  11     1350.34      991.77     79.82 o 
  -7   3  11     2326.96     1974.82    119.29 o 
  -6   3  11     3764.10     3095.34    162.60 o 
  -5   3  11     5287.60     4805.82    228.06 o 
  -4   3  11     4314.01     4019.08    197.09 o 
  -3   3  11     2730.04     2512.32    153.01 o 
  -2   3  11      412.49      421.96    100.45 o 
  -1   3  11        9.78      -18.40     27.01 o 
   0   3  11      476.72      437.04     42.79 o 
   1   3  11     1533.21     1274.60    117.98 o 
   2   3  11     2091.28     2014.13    164.17 o 
   3   3  11     2900.84     2962.81    419.19 o 
   4   3  11     2298.63     2444.01    509.70 o 
   5   3  11     1037.00     1130.32    245.40 o 
   6   3  11      792.97     1004.32    396.37 o 
   7   3  11       93.15       80.72     51.40 o 
 -16   4  11      136.39      140.48     53.54 o 
 -15   4  11      171.99      139.92     45.25 o 
 -14   4  11       27.15      -15.92     35.17 o 
 -13   4  11       48.61      -19.95     33.21 o 
 -12   4  11       66.52       35.08     34.17 o 
 -11   4  11       28.25      -19.10     28.63 o 
 -10   4  11      107.35       85.82     33.15 o 
  -9   4  11      167.94      136.20     42.52 o 
  -8   4  11       83.54       47.54     30.14 o 
  -7   4  11      272.92      200.26     49.61 o 
  -6   4  11      208.59      220.03     83.33 o 
  -5   4  11       44.83       -3.95     27.84 o 
  -4   4  11      110.24       81.83     36.53 o 
  -3   4  11      192.69      194.23     43.76 o 
  -2   4  11        2.37      -27.15     29.14 o 
  -1   4  11       64.49      -18.90     32.24 o 
   0   4  11       30.80       10.72     34.91 o 
   1   4  11        5.30      -12.50     33.66 o 
   2   4  11      133.87      113.29     47.11 o 
   3   4  11      151.36      218.08     98.97 o 
   4   4  11      169.97      212.69     55.41 o 
   5   4  11      104.05      106.20     84.57 o 
   6   4  11        4.43      -28.82     44.71 o 
 -15   5  11      979.61     1277.80    164.41 o 
 -14   5  11     1212.71     1314.46     92.85 o 
 -13   5  11      854.22     1041.56    112.28 o 
 -12   5  11      716.54      825.85     79.73 o 
 -11   5  11      246.43      252.18     48.18 o 
 -10   5  11       23.29       11.07     33.50 o 
  -9   5  11       91.02       15.37     32.29 o 
  -8   5  11      550.28      547.43     66.79 o 
  -7   5  11     1656.80     1669.79    110.32 o 
  -6   5  11     1545.68     1559.60    106.56 o 
  -5   5  11     2399.16     2299.78    134.15 o 
  -4   5  11     2742.36     2516.09    142.25 o 
  -3   5  11     1503.33     1335.50     93.75 o 
  -2   5  11      442.06      513.84    140.23 o 
  -1   5  11        0.06      -20.25     31.62 o 
   0   5  11      223.87      231.72     75.84 o 
   1   5  11      646.29      555.55     76.40 o 
   2   5  11     1119.95     1143.81     98.73 o 
   3   5  11     1614.03     1759.60    176.24 o 
   4   5  11     1173.64     1201.12    138.42 o 
 -12   6  11      160.92      155.55     48.32 o 
 -11   6  11       32.41       -6.70     34.87 o 
 -10   6  11       27.41       -2.68     34.56 o 
  -9   6  11       52.26       51.57     50.89 o 
  -8   6  11      207.01      200.97     54.15 o 
  -7   6  11      168.07      132.24     47.20 o 
  -6   6  11      136.81      117.80     45.32 o 
  -5   6  11      212.18      232.38    102.65 o 
  -4   6  11      143.59      147.24     47.73 o 
  -3   6  11      153.29      176.19     55.95 o 
  -2   6  11       24.23       24.87     37.99 o 
  -1   6  11        8.50       34.23     38.08 o 
   0   6  11        6.30        5.44     60.00 o 
   1   6  11       37.98        5.70     42.49 o 
   2   6  11       80.74       88.98     51.15 o 
  -7   7  11      765.51     1086.93    110.58 o 
  -6   7  11      686.97      916.52    185.93 o 
  -5   7  11      647.56      686.54     88.41 o 
  -4   7  11      754.37      865.43    163.56 o 
  -3   7  11      473.86      606.48     80.21 o 
 -18   0  12      107.86      110.18     82.52 o 
 -17   0  12        1.94        5.15     48.26 o 
 -16   0  12      111.09       33.28     51.47 o 
 -15   0  12     2944.37     3426.47    193.32 o 
 -14   0  12     2670.32     3063.02    406.57 o 
 -13   0  12     4049.97     5048.32    358.78 o 
 -12   0  12     4466.01     5595.03    386.54 o 
 -11   0  12     4484.24     5688.13    389.79 o 
 -10   0  12     6272.54     7961.79    511.99 o 
  -9   0  12       58.82       84.04     62.58 o 
  -8   0  12     1207.79     1488.07    151.77 o 
  -7   0  12      519.58      565.50    103.31 o 
  -6   0  12     6832.51     8466.62    530.59 o 
  -5   0  12     4938.69     6093.37    400.56 o 
  -4   0  12     6835.65     7508.09    321.41 o 
  -3   0  12     5208.15     6143.11    271.09 o 
  -2   0  12     2214.59     2328.32    129.67 o 
  -1   0  12      866.14      867.51    139.23 o 
   0   0  12       27.26       16.63     33.90 o 
   1   0  12       38.46       39.17     35.25 o 
   2   0  12       11.23       -4.01     43.98 o 
   3   0  12     1442.53     1343.17    130.69 o 
   4   0  12     1957.73     1918.21    164.18 o 
   5   0  12     2053.17     2112.43    177.72 o 
   6   0  12     1811.51     1896.36    168.66 o 
   7   0  12      999.48     1000.98    138.61 o 
 -18   1  12        8.71      -45.31     68.49 o 
 -17   1  12        0.95       -7.34     32.61 o 
 -16   1  12        0.23      -30.57     35.50 o 
 -15   1  12        2.80        3.52     36.88 o 
 -14   1  12       73.03       32.77     38.52 o 
 -13   1  12        0.63      -44.43     29.62 o 
 -12   1  12        3.58      -42.48     28.96 o 
 -11   1  12       12.66       -3.86     39.12 o 
 -10   1  12       15.13        0.76     41.61 o 
  -9   1  12       46.71       52.28     40.94 o 
  -8   1  12      475.95      512.32     72.47 o 
  -7   1  12       13.21       14.33     32.13 o 
  -6   1  12      105.59       33.93     28.10 o 
  -5   1  12      169.19      130.01     34.41 o 
  -4   1  12       55.47       11.19     27.31 o 
  -3   1  12        0.08      -30.32     20.22 o 
  -2   1  12       35.05        3.94     22.25 o 
  -1   1  12       21.26       -8.89     22.73 o 
   0   1  12       24.56      -10.61     21.68 o 
   1   1  12        0.17      -25.57     23.70 o 
   2   1  12       22.23        1.86     33.96 o 
   3   1  12        3.18      -22.01     31.59 o 
   4   1  12        0.05       27.56     37.61 o 
   5   1  12       49.53       61.37     39.47 o 
   6   1  12        1.47       11.42     38.69 o 
   7   1  12        1.89       -7.57     41.17 o 
 -18   2  12      252.87      156.01    108.51 o 
 -17   2  12       55.44      -60.33     42.56 o 
 -16   2  12       45.95      -13.43     39.14 o 
 -15   2  12     1010.56      988.58     89.01 o 
 -14   2  12     2327.90     2171.92    130.80 o 
 -13   2  12     2618.78     2448.98    192.67 o 
 -12   2  12     3519.56     3530.44    384.17 o 
 -11   2  12     5793.97     5602.72    461.33 o 
 -10   2  12     4398.29     3852.65    656.13 o 
  -9   2  12      344.75      310.46     64.77 o 
  -8   2  12      107.18      120.20     44.09 o 
  -7   2  12      675.09      491.50     70.07 o 
  -6   2  12     2130.25     1791.95    168.85 o 
  -5   2  12     5362.86     5024.68    395.70 o 
  -4   2  12     5776.09     5113.89    245.13 o 
  -3   2  12     5109.18     4940.43    237.07 o 
  -2   2  12     3380.36     3464.08    142.24 o 
  -1   2  12     1275.61     1247.13     61.73 o 
   0   2  12      154.38      146.78     30.16 o 
   1   2  12       46.27        4.45     25.97 o 
   2   2  12      120.20      100.79     87.67 o 
   3   2  12      848.44      938.44    155.45 o 
   4   2  12     2026.33     2291.34    610.53 o 
   5   2  12     2137.59     2421.17    537.50 o 
   6   2  12     1769.60     1865.44    395.08 o 
 -17   3  12        8.58      -52.12     44.72 o 
 -16   3  12        2.11      -26.72     38.63 o 
 -15   3  12      109.59       78.36     43.56 o 
 -14   3  12      375.55      318.34     56.12 o 
 -13   3  12       58.26       88.36     39.65 o 
 -12   3  12        4.91      -10.03     32.67 o 
 -11   3  12       78.50       47.01     36.00 o 
 -10   3  12      381.90      296.31     50.07 o 
  -9   3  12        0.03      -42.70     35.83 o 
  -8   3  12     1176.73      955.57     87.89 o 
  -7   3  12        0.93      -46.57     31.05 o 
  -6   3  12      195.40      195.21     48.79 o 
  -5   3  12      403.98      445.93     64.25 o 
  -4   3  12      240.42      186.70     48.32 o 
  -3   3  12       92.10       81.40     42.15 o 
  -2   3  12        1.25      -20.77     31.47 o 
  -1   3  12        4.41      -32.19     24.78 o 
   0   3  12       71.86       35.23     33.57 o 
   1   3  12        2.73        8.57     36.62 o 
   2   3  12       21.16       30.26     31.21 o 
   3   3  12        4.63       -0.76     40.44 o 
   4   3  12       28.86       93.59     44.01 o 
   5   3  12       68.28       61.89     51.08 o 
   6   3  12       16.48       -1.25     46.52 o 
 -16   4  12      229.07      294.26     72.12 o 
 -15   4  12      619.55      553.25     71.05 o 
 -14   4  12     2115.25     1989.65    113.14 o 
 -13   4  12     1741.09     1586.41     97.56 o 
 -12   4  12     2071.46     1871.59    105.43 o 
 -11   4  12     3156.00     2948.97    139.65 o 
 -10   4  12      977.29      890.82    114.11 o 
  -9   4  12      245.92      252.54     45.56 o 
  -8   4  12      243.23      188.78     50.88 o 
  -7   4  12     1426.32     1245.82     93.26 o 
  -6   4  12     1172.85      894.84     82.24 o 
  -5   4  12     3367.04     3247.63    173.13 o 
  -4   4  12     3348.90     2948.47    161.29 o 
  -3   4  12     2117.67     1809.46    114.62 o 
  -2   4  12     1429.01     1310.81     95.15 o 
  -1   4  12      284.15      267.28     54.74 o 
   0   4  12       63.31       68.61     43.29 o 
   1   4  12        1.32       14.96     49.32 o 
   2   4  12      163.48      148.36     50.13 o 
   3   4  12      455.31      501.40    114.67 o 
   4   4  12     1005.55     1556.85    199.38 o 
 -14   5  12      298.07      300.72     66.39 o 
 -13   5  12       98.32      104.13     46.39 o 
 -12   5  12        4.42      -34.72     36.39 o 
 -11   5  12      185.43      182.63     46.57 o 
 -10   5  12      335.26      414.22     59.37 o 
  -9   5  12       38.80       39.94     35.00 o 
  -8   5  12      320.36      254.93     56.91 o 
  -7   5  12       22.36      -22.57     33.98 o 
  -6   5  12       21.65      -13.28     34.90 o 
  -5   5  12      106.02       60.77     44.55 o 
  -4   5  12      547.59      638.10     74.98 o 
  -3   5  12      170.89      155.62     45.63 o 
  -2   5  12       14.16      -11.58     31.99 o 
  -1   5  12       41.08        3.32     38.39 o 
   0   5  12       31.83       14.24     43.40 o 
   1   5  12        0.67      -58.30     38.86 o 
   2   5  12       14.29      -20.44     43.29 o 
   3   5  12       43.21       50.08     80.23 o 
 -11   6  12     1114.85     1343.24     98.18 o 
 -10   6  12      762.46      944.41     87.37 o 
  -9   6  12      291.24      274.86     54.67 o 
  -8   6  12        2.09        5.39     52.04 o 
  -7   6  12      270.87      239.02     56.46 o 
  -6   6  12      548.99      697.66    127.50 o 
  -5   6  12     1071.37     1101.28     96.83 o 
  -4   6  12     1673.01     1655.39    113.86 o 
  -3   6  12     1294.09     1235.56    100.75 o 
  -2   6  12      698.79      771.78     88.32 o 
  -1   6  12      337.17      416.59    106.84 o 
   0   6  12      102.56       39.30     62.58 o 
 -18   1  13     1575.88     1620.25    141.66 o 
 -17   1  13      789.27      880.47     85.17 o 
 -16   1  13      230.50      185.02     49.24 o 
 -15   1  13       11.89      -11.97     35.04 o 
 -14   1  13      567.65      617.45    124.51 o 
 -13   1  13     3337.63     3994.40    513.04 o 
 -12   1  13     4015.06     4404.37    766.64 o 
 -11   1  13     4238.56     4919.34    846.59 o 
 -10   1  13     4824.37     5782.27    992.59 o 
  -9   1  13     7344.83     8790.86   1039.86 o 
  -8   1  13      411.63      490.62     72.23 o 
  -7   1  13     1893.36     2211.43    137.48 o 
  -6   1  13       47.21       42.76     44.02 o 
  -5   1  13      169.47      179.15     40.19 o 
  -4   1  13     2430.20     2732.45    146.86 o 
  -3   1  13     3678.89     3725.67    221.15 o 
  -2   1  13     3115.29     3310.39    276.47 o 
  -1   1  13      582.00      720.11     87.09 o 
   0   1  13     1468.63     1485.38    131.62 o 
   1   1  13     1791.38     1547.02    272.45 o 
   2   1  13      376.13      350.53     65.34 o 
   3   1  13       29.49      -48.71     35.29 o 
   4   1  13       89.18       54.87     44.50 o 
   5   1  13      670.48      822.62     94.60 o 
 -17   2  13        0.22      -55.51     39.70 o 
 -16   2  13       16.04       -4.94     37.94 o 
 -15   2  13       20.11      -35.02     35.03 o 
 -14   2  13       16.48       30.90     39.00 o 
 -13   2  13        1.36      -46.93     35.67 o 
 -12   2  13      218.44      125.44     56.23 o 
 -11   2  13        0.84      -52.23     41.10 o 
 -10   2  13      137.15       82.72     67.30 o 
  -9   2  13      291.28      401.66     71.69 o 
  -8   2  13      218.67      129.88     52.59 o 
  -7   2  13      195.12      141.45     51.40 o 
  -6   2  13       29.62       24.78     38.34 o 
  -5   2  13        8.27      -33.44     33.20 o 
  -4   2  13        0.24      -30.35     32.67 o 
  -3   2  13      235.81      253.57     44.80 o 
  -2   2  13        6.57      -40.26     26.84 o 
  -1   2  13       50.93       56.90     28.84 o 
   0   2  13       34.29      -21.43     28.94 o 
   1   2  13        2.00      -14.45     28.42 o 
   2   2  13       66.24       36.95     39.17 o 
   3   2  13        0.19      -15.69     42.38 o 
   4   2  13        1.36       -9.54     44.45 o 
   5   2  13       12.91      -15.38     43.90 o 
 -16   3  13      131.76       81.70     48.90 o 
 -15   3  13        1.83      -54.98     36.66 o 
 -14   3  13      491.49      386.45     66.26 o 
 -13   3  13     1984.41     1835.38    107.91 o 
 -12   3  13     3032.86     2753.12    146.28 o 
 -11   3  13     2658.87     2113.25    228.95 o 
 -10   3  13     4667.32     3990.01    370.13 o 
  -9   3  13     2675.79     2184.26    141.07 o 
  -8   3  13      233.30      180.14    117.38 o 
  -7   3  13      215.40      159.73     51.89 o 
  -6   3  13      563.90      528.83     77.61 o 
  -5   3  13      213.92      182.83     52.29 o 
  -4   3  13     1175.33      966.68     96.78 o 
  -3   3  13     3099.94     2621.97    150.94 o 
  -2   3  13     1199.89      997.43     67.58 o 
  -1   3  13     1052.66     1176.69     78.60 o 
   0   3  13      849.04      893.86     96.27 o 
   1   3  13      709.57      748.86     90.68 o 
   2   3  13      425.82      326.92    101.60 o 
   3   3  13       15.78      -24.42     78.61 o 
   4   3  13      127.76       76.77     50.29 o 
 -15   4  13       15.28      -16.49     44.09 o 
 -14   4  13       44.55      -29.14     37.76 o 
 -13   4  13       50.92       47.29     40.91 o 
 -12   4  13       77.47       87.92     47.25 o 
 -11   4  13       70.38       70.71     40.29 o 
 -10   4  13      205.45      204.51     72.93 o 
  -9   4  13       93.12       64.18     44.86 o 
  -8   4  13        0.43      -38.17     38.68 o 
  -7   4  13       10.05      -44.82     32.38 o 
  -6   4  13        3.64      -15.41     33.47 o 
  -5   4  13       28.18       -2.46     37.22 o 
  -4   4  13       94.03       77.76     42.79 o 
  -3   4  13      131.96       38.79     55.47 o 
  -2   4  13      115.55       78.15     44.35 o 
  -1   4  13       61.76       80.69     48.21 o 
   0   4  13        9.98      -20.66     37.52 o 
   1   4  13       16.07      -17.43     40.06 o 
   2   4  13       10.90      -21.37     67.54 o 
   3   4  13       13.57       -3.63     67.06 o 
 -13   5  13      753.41      812.19     85.73 o 
 -12   5  13     1260.66     1270.39    102.42 o 
 -11   5  13     2018.85     1995.02    114.04 o 
 -10   5  13     2393.77     2170.52    143.91 o 
  -9   5  13      996.41     1006.03     96.13 o 
  -8   5  13      327.27      264.44     61.54 o 
  -7   5  13       29.32       -4.75     36.42 o 
  -6   5  13      234.26      202.39     54.06 o 
  -5   5  13      223.40      177.14     64.11 o 
  -4   5  13      527.33      502.01     73.83 o 
  -3   5  13     1016.36     1007.47     90.10 o 
  -2   5  13      941.65     1043.03    102.13 o 
  -1   5  13      928.13     1141.02    159.88 o 
   0   5  13      599.12      576.55     81.71 o 
   1   5  13      367.99      305.94     66.04 o 
  -9   6  13      100.38       86.93     55.31 o 
  -8   6  13       47.28       -4.13     45.34 o 
  -7   6  13        4.27       22.23     45.12 o 
  -6   6  13        1.67      -16.81     39.42 o 
  -5   6  13        1.85        0.74     42.80 o 
  -4   6  13      143.22      143.06     55.82 o 
  -3   6  13      129.17       79.75     49.09 o 
 -17   0  14     1755.94     2335.75    215.21 o 
 -16   0  14     1170.88     1350.03    155.88 o 
 -15   0  14      193.29      279.79     90.43 o 
 -14   0  14       31.04      -16.69     59.24 o 
 -13   0  14       48.44       33.48     60.58 o 
 -12   0  14      580.94      648.97    123.06 o 
 -11   0  14     2656.53     3047.31    251.18 o 
 -10   0  14     2018.36     2453.09    215.69 o 
  -9   0  14     4026.76     5231.29    369.18 o 
  -8   0  14     1284.97     1573.07    162.27 o 
  -7   0  14     1226.84     1552.65    158.26 o 
  -6   0  14      804.84     1007.49     95.79 o 
  -5   0  14       52.00      114.88     64.87 o 
  -4   0  14      119.40      164.43     51.18 o 
  -3   0  14      387.34      469.23     76.03 o 
  -2   0  14     1238.03     1279.09    158.45 o 
  -1   0  14     1467.70     1520.34    106.55 o 
   0   0  14     2042.12     1990.80    174.38 o 
   1   0  14     1323.21     1200.55    132.22 o 
   2   0  14     1612.25     1535.96    156.64 o 
   3   0  14      841.78      979.23    148.82 o 
   4   0  14      250.37      110.28     86.91 o 
 -17   1  14        0.32       -3.44     42.54 o 
 -16   1  14        0.58      -39.19     34.78 o 
 -15   1  14        0.35       28.98     48.66 o 
 -14   1  14        2.91      -15.92     41.34 o 
 -13   1  14        0.81      -47.24     60.24 o 
 -12   1  14        1.87      -27.91     45.27 o 
 -11   1  14       49.76       74.06     50.66 o 
 -10   1  14        4.68      -37.37     38.97 o 
  -9   1  14        3.98      -35.52     38.62 o 
  -8   1  14      199.40      313.52     64.59 o 
  -7   1  14        9.47      -48.05     32.03 o 
  -6   1  14        9.83        3.67     75.79 o 
  -5   1  14       32.47       -0.63     31.85 o 
  -4   1  14       20.27      -36.12     29.15 o 
  -3   1  14       13.87       -9.25     27.02 o 
  -2   1  14      121.75      106.21     32.56 o 
  -1   1  14       11.64      -31.99     27.41 o 
   0   1  14       22.72      -17.39     32.24 o 
   1   1  14       42.32       10.73     46.93 o 
   2   1  14        0.95      -31.63     43.96 o 
   3   1  14        0.08      -65.29     45.98 o 
   4   1  14        0.05      -24.11     50.80 o 
 -16   2  14     1209.99     1276.12    106.12 o 
 -15   2  14      412.04      408.05     64.79 o 
 -14   2  14       44.06      -33.60     36.18 o 
 -13   2  14        0.21      -46.45     41.61 o 
 -12   2  14      274.23      300.15    144.29 o 
 -11   2  14     1299.43     1340.64    396.22 o 
 -10   2  14     2391.92     2282.49    268.44 o 
  -9   2  14     2592.63     2492.42    252.99 o 
  -8   2  14     2539.69     2330.94    214.35 o 
  -7   2  14     1561.81     1502.42    111.17 o 
  -6   2  14     1111.36     1009.55     93.85 o 
  -5   2  14      551.37      431.36     71.52 o 
  -4   2  14       88.71       89.16     47.94 o 
  -3   2  14      149.90      182.60     44.85 o 
  -2   2  14     1146.77     1295.85    121.22 o 
  -1   2  14     1831.06     2243.28    183.76 o 
   0   2  14     1846.69     2152.98    280.37 o 
   1   2  14     1993.95     2073.75    606.67 o 
   2   2  14     1513.51     1685.80    269.68 o 
   3   2  14      958.85     1037.29    337.75 o 
 -16   3  14       10.82      -23.02     44.14 o 
 -15   3  14        5.81      -45.10     40.93 o 
 -14   3  14        3.02       -6.53     37.64 o 
 -13   3  14        0.02      -27.21     37.57 o 
 -12   3  14       43.37       -0.01     48.54 o 
 -11   3  14      127.24      135.26     67.73 o 
 -10   3  14       13.56      -57.11     38.07 o 
  -9   3  14       91.24       42.48     47.01 o 
  -8   3  14      612.19      566.46    100.31 o 
  -7   3  14        0.23      -36.13     37.73 o 
  -6   3  14       49.06      -12.64     40.88 o 
  -5   3  14       23.34      -42.99     36.35 o 
  -4   3  14       11.18      -46.12     37.10 o 
  -3   3  14        8.51      -49.38     33.59 o 
  -2   3  14      261.34      235.17     48.38 o 
  -1   3  14       44.00       26.20    102.07 o 
   0   3  14        6.78       -2.93     43.25 o 
   1   3  14       65.41       62.39     79.46 o 
   2   3  14       76.70      104.65     94.35 o 
 -14   4  14       11.20      -17.30     41.01 o 
 -13   4  14      118.91       42.38     41.60 o 
 -12   4  14      388.32      304.59     74.79 o 
 -11   4  14      853.28      683.45     98.16 o 
 -10   4  14     1659.25     1358.66    110.90 o 
  -9   4  14     1066.34      946.53    103.48 o 
  -8   4  14     1314.09      989.20     97.29 o 
  -7   4  14      660.76      556.52     79.98 o 
  -6   4  14      160.92      160.53     53.42 o 
  -5   4  14      247.10       79.45     69.88 o 
  -4   4  14        0.56      -54.13     37.18 o 
  -3   4  14      127.01      120.91     63.49 o 
  -2   4  14      555.90      574.67     66.56 o 
  -1   4  14     1016.22     1018.22    103.96 o 
   0   4  14      877.79      935.92    100.52 o 
   1   4  14      959.10     1052.18    224.18 o 
 -11   5  14       50.68       12.55     51.85 o 
 -10   5  14       66.82      -13.77     48.76 o 
  -9   5  14      228.10      275.39     68.03 o 
  -8   5  14      357.77      321.35     69.29 o 
  -7   5  14       85.96       80.13     50.36 o 
  -6   5  14       23.99      -53.37     40.60 o 
  -5   5  14        2.53      -37.69     42.67 o 
  -4   5  14       47.93       15.02     50.70 o 
  -3   5  14       79.43       56.10     47.41 o 
  -2   5  14      214.65      169.61     86.24 o 
 -16   1  15     1099.59     1287.46    174.67 o 
 -15   1  15     1124.51     1576.11    277.98 o 
 -14   1  15      850.87     1108.01    231.00 o 
 -13   1  15      556.75      601.12     87.53 o 
 -12   1  15      539.55      664.03     89.28 o 
 -11   1  15       53.60       -2.44     42.87 o 
 -10   1  15      238.46      318.71     65.05 o 
  -9   1  15      850.65     1155.68    221.94 o 
  -8   1  15     2317.45     2868.10    169.73 o 
  -7   1  15     4093.68     4849.62    246.75 o 
  -6   1  15     3812.46     4579.67    209.99 o 
  -5   1  15     2665.58     3072.09    181.55 o 
  -4   1  15     1160.86     1426.97     86.76 o 
  -3   1  15      398.85      479.66     65.41 o 
  -2   1  15       49.12       52.29     34.18 o 
  -1   1  15     1179.79     1122.89    129.76 o 
   0   1  15     1210.38     1323.48    403.95 o 
   1   1  15     1241.85     1346.14    154.16 o 
   2   1  15     1428.81     1529.92    291.48 o 
 -16   2  15       40.74      -18.63     52.91 o 
 -15   2  15       16.75      -62.28     41.52 o 
 -14   2  15       11.27       10.52     51.16 o 
 -13   2  15        0.94      -39.10     42.67 o 
 -12   2  15       27.42      -20.68     43.50 o 
 -11   2  15        0.04      -21.94     44.91 o 
 -10   2  15       13.77       22.09     42.36 o 
  -9   2  15       73.80        9.30     41.08 o 
  -8   2  15       77.03       36.56     43.50 o 
  -7   2  15        0.44      -29.64     42.04 o 
  -6   2  15       65.64       -2.02     40.56 o 
  -5   2  15       35.36      -12.34     42.75 o 
  -4   2  15        6.55      -21.57     32.64 o 
  -3   2  15        4.86      -22.02     35.78 o 
  -2   2  15       10.82        2.26     35.35 o 
  -1   2  15        2.67      -46.47     42.49 o 
   0   2  15        8.71      -16.03     80.99 o 
   1   2  15       29.26       41.88     77.75 o 
 -14   3  15      471.21      443.97     88.19 o 
 -13   3  15      419.13      338.35    150.58 o 
 -12   3  15      218.72      143.93     63.72 o 
 -11   3  15       31.87      -48.27     44.55 o 
 -10   3  15      153.71       99.98     59.24 o 
  -9   3  15      784.76      648.74     92.28 o 
  -8   3  15     1366.77     1144.31    222.60 o 
  -7   3  15     2635.19     2151.17    192.51 o 
  -6   3  15     2740.51     2232.80    146.93 o 
  -5   3  15     1473.58     1337.76    106.46 o 
  -4   3  15      921.58      814.42    138.28 o 
  -3   3  15      168.07       78.75     39.51 o 
  -2   3  15       60.02      -29.59     43.22 o 
  -1   3  15      529.93      642.92     88.55 o 
   0   3  15     1038.70     1124.69    174.95 o 
 -12   4  15        5.87      -61.39     51.28 o 
 -11   4  15        0.50      -64.84     48.32 o 
 -10   4  15       51.48       42.42     54.09 o 
  -9   4  15      132.40       63.55     54.92 o 
  -8   4  15       97.28       23.31     49.23 o 
  -7   4  15       20.61      -26.09     42.04 o 
  -6   4  15       33.61      -49.78     45.12 o 
  -5   4  15       63.67       25.03     47.82 o 
  -4   4  15       19.47        0.14     43.23 o 
  -3   4  15        0.56      -46.02     34.05 o 
  -2   4  15       13.01       12.85     46.65 o 
 -15   0  16      882.19     1211.52    173.71 o 
 -14   0  16     1040.76      818.40    147.48 o 
 -13   0  16     1305.24     1623.44    177.44 o 
 -12   0  16     1027.72     1071.19    162.74 o 
 -11   0  16     1079.68     1449.05    161.70 o 
 -10   0  16      267.37      318.33     96.54 o 
  -9   0  16       45.98       67.44     72.79 o 
  -8   0  16     1006.48     1411.28    158.45 o 
  -7   0  16     1675.50     2012.55    193.46 o 
  -6   0  16     1730.56     2153.17    203.86 o 
  -5   0  16     2488.45     2876.55    242.59 o 
  -4   0  16     2076.37     2493.99    152.80 o 
  -3   0  16      903.95      966.16    155.35 o 
  -2   0  16      196.28      263.31     69.66 o 
  -1   0  16        9.40        3.72     72.98 o 
   0   0  16       26.10      -37.49     68.49 o 
 -15   1  16        2.70      -67.48     44.99 o 
 -14   1  16        1.09      -50.47     48.60 o 
 -13   1  16        4.58        8.11     46.04 o 
 -12   1  16        4.20      -46.82     51.85 o 
 -11   1  16        0.41      -35.58     77.46 o 
 -10   1  16        0.94      -26.65     40.80 o 
  -9   1  16        1.51      -19.18     43.93 o 
  -8   1  16        7.71      -38.46     39.47 o 
  -7   1  16        0.02      -21.04     32.83 o 
  -6   1  16       10.68       12.47     39.36 o 
  -5   1  16       16.99      -53.02     35.35 o 
  -4   1  16        4.74      -51.17     34.11 o 
  -3   1  16        3.07       -3.06     37.81 o 
  -2   1  16        3.61      -51.35     47.80 o 
  -1   1  16        0.51      -80.99     74.50 o 
   0   1  16        1.29       -1.43     48.43 o 
 -14   2  16     1105.76     1261.65    240.63 o 
 -13   2  16     1448.05     1507.30    468.96 o 
 -12   2  16     1538.32     1611.40    261.57 o 
 -11   2  16     1295.75     1306.25    226.33 o 
 -10   2  16      529.06      551.77    144.24 o 
  -9   2  16        6.07        2.16     49.02 o 
  -8   2  16      714.62      900.18    102.82 o 
  -7   2  16     1529.43     1649.59    122.86 o 
  -6   2  16     2007.23     1928.67    136.00 o 
  -5   2  16     2646.25     2688.39    154.91 o 
  -4   2  16     2265.33     2374.04    178.74 o 
  -3   2  16     1215.79     1448.84     94.71 o 
  -2   2  16      225.26      311.51     74.43 o 
  -1   2  16        3.09        2.48     71.64 o 
 -13   3  16       52.61       -5.22     54.21 o 
 -12   3  16       15.45      -29.45     49.82 o 
 -11   3  16        4.89      -60.94     44.75 o 
 -10   3  16        2.58      -24.56     50.80 o 
  -9   3  16        4.58      -24.38     43.56 o 
  -8   3  16        7.87       -8.38     46.85 o 
  -7   3  16       10.33      -12.89     49.26 o 
  -6   3  16       53.88       37.38     47.97 o 
  -5   3  16       81.71       39.79     49.37 o 
  -4   3  16       44.06        0.83     37.29 o 
  -3   3  16       24.97      -10.91     37.04 o 
  -9   4  16       35.09       -5.71     48.74 o 
  -8   4  16      387.85      372.19     78.61 o 
  -7   4  16      856.10      761.78    103.95 o 
  -6   4  16     1128.47     1030.40    120.44 o 
 -13   1  17      954.39     1148.63    124.49 o 
 -12   1  17     1771.15     2180.29    309.99 o 
 -11   1  17     1492.47     1606.23    207.25 o 
 -10   1  17      953.97     1164.78    119.66 o 
  -9   1  17      491.69      658.60     93.59 o 
  -8   1  17       14.69       -7.01     46.04 o 
  -7   1  17       20.90        8.11     38.34 o 
  -6   1  17      169.29      143.78     62.50 o 
  -5   1  17      772.39      807.94     80.29 o 
  -4   1  17     1336.10     1542.44    103.21 o 
  -3   1  17     1385.07     1724.25    106.01 o 
 -12   2  17       14.14      -12.47     48.25 o 
 -11   2  17       30.54       34.49     53.81 o 
 -10   2  17       23.83      -48.20     44.53 o 
  -9   2  17        4.19       12.60     45.77 o 
  -8   2  17        1.39        8.56     44.50 o 
  -7   2  17        1.35      -37.27     41.08 o 
  -6   2  17       10.80       22.29     41.82 o 
  -5   2  17       20.05       13.75     39.26 o 
  -4   2  17       24.39       28.15     45.32 o 
                                                 
